# Supplementary material for: 7-Chloro-4-(2-hy­droxy­ethyl­amino)­quinolin-1-ium chloride
Source: Acta Crystallogr Sect E Struct Rep Online. 2014 Mar 5;70(Pt 4):o385–6. doi: 10.1107/S1600536814004565 (PMC3998632; doi:10.1107/S1600536814004565)
Supplement: Supplementary file 2 [file e-70-0o385-Isup2.hkl]

#
# h,k,l, Fc-squared, Fo-squared, sigma(Fo-squared) and status flag
#
data_I
_shelx_title ' 2014ncs0018a'
_shelx_refln_list_code          4
_shelx_F_calc_maximum      184.14
_exptl_crystal_F_000       536.00
_reflns_d_resolution_high  0.7699
 
loop_
 _symmetry_equiv_pos_as_xyz
 'x, y, z'
 '-x, y+1/2, -z+1/2'
 '-x, -y, -z'
 'x, -y-1/2, z-1/2'
 
_cell_length_a     8.2438
_cell_length_b    16.4050
_cell_length_c     8.8561
_cell_angle_alpha  90.000
_cell_angle_beta  110.705
_cell_angle_gamma  90.000
 
_shelx_F_squared_multiplier     1.000
 
loop_
 _refln_index_h
 _refln_index_k
 _refln_index_l
 _refln_F_squared_calc
 _refln_F_squared_meas
 _refln_F_squared_sigma
 _refln_observed_status
   1   0   0      121.14      126.53     11.64 o
   2   0   0      828.40      707.87     25.42 o
   3   0   0       14.72        9.67      6.02 o
   4   0   0     5615.81     5711.56     70.36 o
   5   0   0       16.43       34.94      4.19 o
   6   0   0       12.46        7.96      5.77 o
   7   0   0        0.78        8.25      5.57 o
   8   0   0      370.90      374.46     28.91 o
   9   0   0       98.00      102.38     17.54 o
  10   0   0       20.08       18.56     12.75 o
   1   1   0       11.36       14.42      3.74 o
   2   1   0      401.02      420.57     11.79 o
   3   1   0      106.64       93.63      6.48 o
   4   1   0       14.74       16.31      3.56 o
   5   1   0      708.80      617.12     13.83 o
   6   1   0       62.97       63.97      4.18 o
   7   1   0      875.40      884.15     22.09 o
   8   1   0       74.09       64.06      7.39 o
   9   1   0     1016.97      985.26     56.36 o
  10   1   0       26.61       23.58     12.60 o
   0   2   0     1999.27     2051.14     54.50 o
   1   2   0      405.49      412.61     11.11 o
   2   2   0    18627.36    19953.80    222.99 o
   3   2   0      864.80      802.16     14.88 o
   4   2   0      475.25      500.36     14.45 o
   5   2   0      933.77      953.58     18.33 o
   6   2   0      723.42      647.63     19.94 o
   7   2   0      204.67      208.43     13.04 o
   8   2   0      276.28      262.05     12.95 o
   9   2   0      113.93      115.99     11.94 o
   1   3   0      746.35      774.19     34.05 o
   2   3   0        0.09       -0.35      2.06 o
   3   3   0     4632.95     4610.07     69.58 o
   4   3   0      465.84      450.20     11.23 o
   5   3   0      382.09      377.18     12.50 o
   6   3   0       35.13       43.41      5.01 o
   7   3   0     1791.00     1759.40     39.03 o
   8   3   0      629.80      626.24     24.65 o
   9   3   0       73.01       85.36     10.89 o
   0   4   0     2289.68     2327.14     89.01 o
   1   4   0     2074.54     1957.23     28.26 o
   2   4   0     1769.15     1716.87     22.86 o
   3   4   0       85.94       78.34      4.57 o
   4   4   0     1281.57     1204.84     18.97 o
   5   4   0       81.37       75.57      5.13 o
   6   4   0       24.51       20.44      3.10 o
   7   4   0       92.54       91.82      7.41 o
   8   4   0      958.19      959.77     26.41 o
   9   4   0       54.01       76.01     19.46 o
   1   5   0     6353.67     6419.22    147.31 o
   2   5   0      160.19      151.63      7.06 o
   3   5   0        0.31        2.11      1.86 o
   4   5   0       10.38       12.67      2.40 o
   5   5   0     3247.67     3336.86     36.84 o
   6   5   0     2130.87     2204.24     35.50 o
   7   5   0       37.32       36.81      7.15 o
   8   5   0       29.55       22.48      6.51 o
   9   5   0      471.44      460.62     28.95 o
   0   6   0     1175.66     1214.02     49.31 o
   1   6   0      110.71       89.41      6.81 o
   2   6   0       20.11       16.86      2.93 o
   3   6   0      874.06      887.54     19.21 o
   4   6   0     1354.40     1393.87     19.39 o
   5   6   0      164.38      162.28      7.16 o
   6   6   0     1815.61     1864.54     28.15 o
   7   6   0      149.50      139.13      8.77 o
   8   6   0       20.62       15.55      6.60 o
   9   6   0       68.17       75.53     23.72 o
   1   7   0       28.31        7.82      3.45 o
   2   7   0     1001.56     1137.20     23.81 o
   3   7   0      454.10      432.18     12.33 o
   4   7   0      412.43      402.21     11.54 o
   5   7   0      119.82      118.16      6.03 o
   6   7   0       17.96       15.99      3.88 o
   7   7   0      454.20      432.57     26.74 o
   8   7   0      553.32      539.75     23.54 o
   9   7   0      114.80       95.76     18.59 o
   0   8   0     1941.55     1891.82    145.95 o
   1   8   0     4220.90     4261.48     73.99 o
   2   8   0     1907.37     1858.24     27.81 o
   3   8   0     3197.72     3351.17     50.04 o
   4   8   0      163.68      160.08      7.23 o
   5   8   0      183.02      170.32      9.09 o
   6   8   0       24.08       16.31      4.18 o
   7   8   0      264.69      285.73     16.63 o
   8   8   0      290.50      308.93     17.66 o
   9   8   0        1.05       -2.69      8.43 o
   1   9   0       24.26       37.16      5.11 o
   2   9   0      137.16      142.94     12.28 o
   3   9   0       64.02       58.66      4.87 o
   4   9   0      864.95      860.35     24.77 o
   5   9   0        5.71        8.79      3.72 o
   6   9   0      494.53      497.74     19.35 o
   7   9   0      159.68      157.18     14.13 o
   8   9   0        0.02        8.08      9.14 o
   9   9   0      108.70       96.48     12.12 o
   0  10   0     2115.27     2083.04     54.13 o
   1  10   0      277.35      233.55     12.64 o
   2  10   0      771.95      726.16     50.15 o
   3  10   0       16.65       11.65      3.10 o
   4  10   0      800.90      789.60     30.35 o
   5  10   0     1547.46     1493.31     34.30 o
   6  10   0      283.71      274.74     15.75 o
   7  10   0       20.44        5.34      8.27 o
   8  10   0      920.60      980.74     30.80 o
   1  11   0       16.32       21.53      4.86 o
   2  11   0      239.21      228.97     22.21 o
   3  11   0      178.41      193.90     12.13 o
   4  11   0      350.56      339.18     18.01 o
   5  11   0        5.32        8.77      4.24 o
   6  11   0      408.76      367.80     29.55 o
   7  11   0        0.01       -1.28      5.84 o
   8  11   0      413.92      413.77     21.25 o
   0  12   0      407.85      374.93     20.75 o
   1  12   0      589.91      524.51     18.00 o
   2  12   0      140.74      128.86      9.38 o
   3  12   0       80.39       70.90      6.37 o
   4  12   0      514.98      566.64     19.04 o
   5  12   0       36.21       44.42      8.15 o
   6  12   0      259.55      285.28     16.23 o
   7  12   0        2.31       -1.98      7.57 o
   8  12   0      342.38      371.12     25.60 o
   1  13   0      488.16      466.65     18.91 o
   2  13   0       65.14       64.55     13.24 o
   3  13   0      294.75      260.88     13.68 o
   4  13   0       95.24      118.79      8.40 o
   5  13   0      353.64      376.07     19.17 o
   6  13   0        9.77       25.62      8.66 o
   7  13   0      156.96      180.19     14.38 o
   0  14   0        3.66        3.16      5.19 o
   1  14   0      148.09      140.28      9.93 o
   2  14   0      852.65      848.07     25.87 o
   3  14   0      422.20      359.32     15.14 o
   4  14   0       16.97       16.56      5.17 o
   5  14   0       13.72       14.22      7.70 o
   6  14   0      130.41      149.79     18.82 o
   7  14   0        2.28       12.63      9.35 o
   1  15   0      549.15      523.88     18.95 o
   2  15   0      513.21      512.95     17.88 o
   3  15   0      879.18      770.68     65.57 o
   4  15   0       13.95       22.74      5.58 o
   5  15   0      270.16      268.87     15.63 o
   6  15   0      100.32      116.59     16.75 o
   7  15   0      286.07      316.20     21.80 o
   0  16   0        6.24        8.62      8.13 o
   1  16   0      105.47       95.49     12.37 o
   2  16   0      327.36      364.60     24.49 o
   3  16   0      380.00      389.48     35.17 o
   4  16   0       76.57       71.47      7.29 o
   5  16   0       86.20       85.95     10.05 o
   6  16   0       11.09       -1.04      8.58 o
   1  17   0      212.05      199.45     12.21 o
   2  17   0      160.72      134.51     10.76 o
   3  17   0       76.21       85.36      8.01 o
   4  17   0      217.24      251.56     17.83 o
   5  17   0      225.57      216.76     26.07 o
   6  17   0      100.97      120.25     13.37 o
   0  18   0      376.03      379.47     23.95 o
   1  18   0      451.43      464.90     22.03 o
   2  18   0        0.10        0.02      5.89 o
   3  18   0        1.65        4.84      6.09 o
   4  18   0       36.60       42.44      9.16 o
   5  18   0       39.55       48.03     10.86 o
   1  19   0       36.97       38.48      6.34 o
   2  19   0        0.68        0.04      5.05 o
   3  19   0        8.50        8.35      6.04 o
   4  19   0        0.06       -0.36      7.69 o
   0  20   0      244.98      227.30     16.44 o
   1  20   0      523.45      488.63     15.73 o
   2  20   0      506.72      460.83     18.51 o
   3  20   0      179.37      203.54     20.21 o
   1  21   0       22.02       21.70      8.04 o
 -10   1   1      169.70      153.28     13.29 o
  -9   1   1       66.47       61.44     10.44 o
  -8   1   1      601.63      595.48     16.43 o
  -7   1   1       45.49       43.24      6.61 o
  -6   1   1      889.92      853.86     17.64 o
  -5   1   1      286.31      307.47      9.20 o
  -4   1   1     2257.89     2247.68     36.12 o
  -3   1   1      491.67      491.87      8.86 o
  -2   1   1     1449.26     1410.64     15.58 o
  -1   1   1      784.83      815.13     11.64 o
   0   1   1     1882.75     1759.45     19.84 o
   1   1   1      144.12      128.82      6.35 o
   2   1   1     3592.33     3560.60     46.99 o
   3   1   1     2675.47     2849.46     41.64 o
   4   1   1     3510.37     3617.36     42.54 o
   5   1   1      891.87      950.72     16.16 o
   6   1   1      409.89      386.26     11.34 o
   7   1   1       60.78       66.38      6.49 o
   8   1   1      183.95      165.11     13.15 o
   9   1   1      440.80      410.06     22.65 o
 -10   2   1        8.61        9.09     10.52 o
  -9   2   1      128.05      130.90     11.20 o
  -8   2   1       24.14       25.78      7.42 o
  -7   2   1       74.78       76.22      5.72 o
  -6   2   1        2.18        1.64      2.80 o
  -5   2   1     1948.90     1935.57     24.50 o
  -4   2   1       15.37       17.28      2.94 o
  -3   2   1       14.94       17.22      2.66 o
  -2   2   1    15331.60    15935.61    100.12 o
  -1   2   1        4.57       12.23      2.96 o
   0   2   1      353.53      345.73     10.23 o
   1   2   1     7139.62     7190.31     65.03 o
   2   2   1     1051.81      992.79     17.84 o
   3   2   1      114.47      146.21      6.98 o
   4   2   1       71.59       65.40      4.59 o
   5   2   1     1582.41     1648.74     24.10 o
   6   2   1       56.10       49.34      4.26 o
   7   2   1       64.10       62.65      7.20 o
   8   2   1      139.97      132.17     12.26 o
   9   2   1      426.95      396.33     30.91 o
 -10   3   1       14.41       12.37     15.06 o
  -9   3   1       48.91       50.28      9.28 o
  -8   3   1      278.55      267.55     13.34 o
  -7   3   1      300.62      314.92     13.91 o
  -6   3   1     1304.95     1259.11     46.82 o
  -5   3   1       21.95       19.93      3.30 o
  -4   3   1       27.15       15.26      3.13 o
  -3   3   1       84.44       77.14      5.02 o
  -2   3   1       13.59       12.88      2.85 o
  -1   3   1     2316.67     2376.91     26.78 o
   0   3   1      113.72       82.18      6.33 o
   1   3   1      210.70      225.06     10.19 o
   2   3   1     7441.55     7588.33    114.99 o
   3   3   1       28.03       26.64      4.33 o
   4   3   1      103.85       93.81      8.74 o
   5   3   1        0.62       -1.65      4.90 o
   6   3   1      521.12      521.37     22.65 o
   7   3   1      398.77      399.13     14.90 o
   8   3   1      239.12      233.76     16.47 o
   9   3   1       24.41       15.92     12.65 o
 -10   4   1       50.98       41.89     13.66 o
  -9   4   1       64.50       64.49      7.14 o
  -8   4   1      643.52      643.05     25.14 o
  -7   4   1     3025.06     3096.27     59.68 o
  -6   4   1       35.84       42.84      3.98 o
  -5   4   1       39.73       45.30      3.83 o
  -4   4   1        9.61        7.87      2.73 o
  -3   4   1     9063.17     9354.48    119.62 o
  -2   4   1      362.91      379.51     10.41 o
  -1   4   1     1386.65     1432.32     23.13 o
   0   4   1      236.14      214.69     10.14 o
   1   4   1      390.31      397.03     11.37 o
   2   4   1      184.91      180.11      7.75 o
   3   4   1     2606.58     2521.76     60.44 o
   4   4   1      200.34      189.49     10.38 o
   5   4   1      121.03      121.76      7.25 o
   6   4   1        0.41       -0.39      3.44 o
   7   4   1      150.00      158.31     11.60 o
   8   4   1      281.11      263.74     12.77 o
   9   4   1      132.21      163.38     20.94 o
 -10   5   1        1.50       -0.91     10.55 o
  -9   5   1       28.51       22.27      5.91 o
  -8   5   1       54.95       56.15      7.24 o
  -7   5   1       16.95       10.85      9.43 o
  -6   5   1      359.37      329.37     10.08 o
  -5   5   1       11.09       10.79      2.91 o
  -4   5   1     3335.10     3519.92     36.87 o
  -3   5   1      244.41      263.02      9.65 o
  -2   5   1     1755.01     1783.02     26.23 o
  -1   5   1      465.56      486.30     14.38 o
   0   5   1     4097.08     4030.58     43.86 o
   1   5   1       10.97        9.71      4.17 o
   2   5   1      998.84      954.22     40.58 o
   3   5   1      107.18      101.50      7.07 o
   4   5   1      204.93      203.86     10.25 o
   5   5   1      409.74      395.56     13.24 o
   6   5   1      674.45      661.64     21.48 o
   7   5   1      331.01      354.63     23.84 o
   8   5   1        4.07       -0.90      7.28 o
   9   5   1       81.24       56.87     17.89 o
  -9   6   1      844.07      910.54     38.92 o
  -8   6   1      219.08      222.67     17.08 o
  -7   6   1      134.87      142.01      8.13 o
  -6   6   1        2.94        2.47      2.98 o
  -5   6   1     1572.56     1503.99     34.24 o
  -4   6   1       53.96       42.29      3.75 o
  -3   6   1     2178.65     2359.37     46.26 o
  -2   6   1      478.45      454.74     21.03 o
  -1   6   1     1615.29     1571.77     35.70 o
   0   6   1      977.30      938.55     21.23 o
   1   6   1     8397.91     8538.40    140.13 o
   2   6   1        6.91        9.27      3.22 o
   3   6   1      185.12      188.69     15.19 o
   4   6   1      308.59      342.78     15.82 o
   5   6   1     2117.71     2126.04     38.99 o
   6   6   1      542.93      541.95     16.14 o
   7   6   1        9.65        9.33      4.32 o
   8   6   1       72.19       60.84      8.70 o
   9   6   1      319.01      317.69     36.26 o
  -9   7   1       95.86      113.25     11.59 o
  -8   7   1      251.08      240.10     11.89 o
  -7   7   1        3.91        0.43      3.64 o
  -6   7   1        3.35        2.21      2.47 o
  -5   7   1       12.63       14.16      2.64 o
  -4   7   1     1388.60     1324.09     22.34 o
  -3   7   1      532.91      584.88     12.70 o
  -2   7   1     3204.96     3466.21     62.54 o
  -1   7   1      115.86      118.86      6.64 o
   0   7   1     4110.97     3979.87     76.54 o
   1   7   1     1630.11     1598.10     57.50 o
   2   7   1       54.77       42.21      4.34 o
   3   7   1     2164.78     2190.64     50.17 o
   4   7   1     3039.21     2925.00     65.55 o
   5   7   1      782.03      751.92     19.70 o
   6   7   1      486.46      466.62     16.82 o
   7   7   1        0.37       -5.37     10.08 o
   8   7   1       61.54       54.92      8.14 o
   9   7   1       93.81      109.12     22.22 o
  -9   8   1      176.89      169.11     13.79 o
  -8   8   1      237.59      233.91     23.07 o
  -7   8   1      473.28      502.11     14.96 o
  -6   8   1      112.15      127.60     10.07 o
  -5   8   1       18.21       13.79      3.32 o
  -4   8   1      543.90      520.99     14.07 o
  -3   8   1     1440.04     1472.35     21.32 o
  -2   8   1        0.98        0.46      3.30 o
  -1   8   1     1034.48     1060.31     28.82 o
   0   8   1       78.55       84.81      6.32 o
   1   8   1     2563.25     2610.76     96.21 o
   2   8   1      394.66      438.90     12.83 o
   3   8   1     3022.36     2874.91    123.64 o
   4   8   1      144.69      127.56     11.66 o
   5   8   1        0.66       -3.42     12.45 o
   6   8   1      260.09      272.48     12.48 o
   7   8   1     1061.95     1026.62     31.99 o
   8   8   1        2.33       11.06      7.70 o
  -9   9   1       20.88       20.98      7.92 o
  -8   9   1       99.07      100.56     11.92 o
  -7   9   1        3.49        2.49      7.85 o
  -6   9   1     1744.83     1745.38     39.19 o
  -5   9   1      274.92      262.44     11.81 o
  -4   9   1        0.12       -1.68      2.91 o
  -3   9   1       52.51       49.66      5.62 o
  -2   9   1     5287.86     5136.02     88.04 o
  -1   9   1     1499.36     1499.95     27.43 o
   0   9   1      345.14      395.85     15.83 o
   1   9   1       70.15       53.35      6.83 o
   2   9   1     2021.45     1898.88     30.10 o
   3   9   1      226.35      200.83     10.95 o
   4   9   1      557.59      518.05     21.93 o
   5   9   1      121.63      122.37     10.78 o
   6   9   1      590.36      571.12     20.63 o
   7   9   1      797.56      820.02     84.28 o
   8   9   1      146.80      126.10     28.09 o
  -9  10   1      430.79      434.86     29.50 o
  -8  10   1      119.14      114.86     14.60 o
  -7  10   1      448.31      493.76     23.61 o
  -6  10   1      321.47      309.01     22.14 o
  -5  10   1     1442.87     1400.18     41.90 o
  -4  10   1       85.53       82.39      5.86 o
  -3  10   1       64.44       68.30      5.02 o
  -2  10   1        3.03        2.11      3.35 o
  -1  10   1      683.83      782.90     36.94 o
   0  10   1      593.65      618.85     20.10 o
   1  10   1       10.12        8.07      5.04 o
   2  10   1      110.74      116.73      6.64 o
   3  10   1       90.49      102.22      8.06 o
   4  10   1      193.11      181.24     10.96 o
   5  10   1       97.68       96.68     10.37 o
   6  10   1      198.80      211.25     14.04 o
   7  10   1      304.40      290.69     33.08 o
   8  10   1     1054.81      999.26     80.71 o
  -8  11   1      274.17      320.59     17.88 o
  -7  11   1       77.27       84.30     10.81 o
  -6  11   1      288.57      272.23     17.60 o
  -5  11   1       89.00       79.82      7.75 o
  -4  11   1     1701.22     1724.35     53.35 o
  -3  11   1      592.89      564.99     14.96 o
  -2  11   1      246.33      268.59     10.22 o
  -1  11   1      898.81      836.85     22.46 o
   0  11   1     2875.38     2754.32     50.79 o
   1  11   1     1661.92     1637.32     33.27 o
   2  11   1       19.71       17.07      3.51 o
   3  11   1      388.02      398.74     18.40 o
   4  11   1     1810.56     1732.64     43.53 o
   5  11   1      215.57      217.80     12.90 o
   6  11   1       16.31       19.34      8.28 o
   7  11   1       10.54       14.71      7.23 o
   8  11   1       39.83       39.40      9.09 o
  -8  12   1      327.22      334.56     18.02 o
  -7  12   1      228.52      243.83     15.24 o
  -6  12   1      282.16      272.65     19.06 o
  -5  12   1       50.45       62.61      6.98 o
  -4  12   1      279.18      300.74     12.82 o
  -3  12   1        7.07        9.62      3.73 o
  -2  12   1      570.69      593.47     17.20 o
  -1  12   1       67.33       70.78      7.99 o
   0  12   1      625.57      599.47     19.23 o
   1  12   1      519.39      494.50     18.80 o
   2  12   1        6.66        1.12      3.66 o
   3  12   1      117.31      127.41     17.43 o
   4  12   1       57.07       71.27      6.90 o
   5  12   1      518.36      492.75     29.27 o
   6  12   1      257.77      246.25     15.34 o
   7  12   1        9.97       21.70      6.88 o
  -8  13   1       10.96        4.23      8.16 o
  -7  13   1       69.19       81.96     10.87 o
  -6  13   1      197.10      243.20     18.81 o
  -5  13   1      120.91      151.43      9.50 o
  -4  13   1      128.95      130.94      8.52 o
  -3  13   1     2478.90     2487.60     55.20 o
  -2  13   1     1197.48     1268.58     32.47 o
  -1  13   1     1715.73     1723.58     40.00 o
   0  13   1      116.42      103.35      8.63 o
   1  13   1      600.40      596.50     30.69 o
   2  13   1     1307.11     1306.31     49.10 o
   3  13   1      847.77      826.18     35.04 o
   4  13   1       32.72       19.97      5.36 o
   5  13   1      133.17      131.74     18.36 o
   6  13   1      749.55      736.15     51.24 o
   7  13   1      510.06      520.19     29.90 o
  -7  14   1      555.77      542.95     23.94 o
  -6  14   1      225.26      239.94     15.52 o
  -5  14   1        3.31        4.99      4.93 o
  -4  14   1      174.87      193.07     11.01 o
  -3  14   1      746.11      889.72     21.35 o
  -2  14   1       51.92       57.09      5.55 o
  -1  14   1      163.08      146.98      8.86 o
   0  14   1      861.19      849.07     19.88 o
   1  14   1      859.68      789.95     31.05 o
   2  14   1      136.48      122.31      9.42 o
   3  14   1      151.45      156.54     10.39 o
   4  14   1      427.49      412.31     20.64 o
   5  14   1      247.22      229.96     15.30 o
   6  14   1      360.51      361.04     22.21 o
   7  14   1       39.37       28.11      8.81 o
  -7  15   1       58.19       63.73     25.59 o
  -6  15   1        0.70       -5.95      8.81 o
  -5  15   1      554.40      551.82     24.44 o
  -4  15   1       66.39       59.49     14.62 o
  -3  15   1      215.72      231.06     10.68 o
  -2  15   1      131.12      126.64      8.15 o
  -1  15   1      552.85      588.38     17.03 o
   0  15   1      122.21      119.29     10.77 o
   1  15   1     2770.57     2686.72     39.47 o
   2  15   1     1133.02     1176.39     52.95 o
   3  15   1      289.45      318.69     16.25 o
   4  15   1      424.83      472.19     26.38 o
   5  15   1      579.77      592.03     39.87 o
   6  15   1      189.65      227.68     14.65 o
  -6  16   1      542.45      627.24     55.44 o
  -5  16   1      795.10      880.73     28.76 o
  -4  16   1       13.25       10.30      8.56 o
  -3  16   1        4.47        9.72      5.46 o
  -2  16   1      215.20      233.32     13.57 o
  -1  16   1     1543.47     1545.58     27.87 o
   0  16   1       25.77       17.39      5.56 o
   1  16   1      121.49      146.02      9.32 o
   2  16   1     1514.80     1491.54     39.31 o
   3  16   1      269.11      253.71     42.94 o
   4  16   1      103.24      103.70     13.34 o
   5  16   1      331.92      321.49     16.03 o
   6  16   1       93.89       68.63     11.97 o
  -6  17   1        6.87        3.20      9.81 o
  -5  17   1      272.43      318.05     18.06 o
  -4  17   1     1126.62     1082.91     51.32 o
  -3  17   1      648.96      669.31     21.21 o
  -2  17   1        7.27        6.48      5.33 o
  -1  17   1      564.42      561.70     18.21 o
   0  17   1      265.88      260.51     11.86 o
   1  17   1       56.70       67.88      7.12 o
   2  17   1       65.04       53.82      6.91 o
   3  17   1      772.86      715.90     54.01 o
   4  17   1      439.29      365.05     30.73 o
   5  17   1      260.22      276.65     16.54 o
  -5  18   1       43.00       51.73     37.62 o
  -4  18   1     1481.98     1502.84     38.28 o
  -3  18   1     1110.67     1135.63     25.95 o
  -2  18   1        3.36        0.94      6.56 o
  -1  18   1        4.90        7.52      6.09 o
   0  18   1        4.46        0.71      5.45 o
   1  18   1      179.02      223.18     11.78 o
   2  18   1        4.12        8.66      5.78 o
   3  18   1      313.24      334.35     24.30 o
   4  18   1      181.90      175.45     13.57 o
  -4  19   1      452.72      490.63     38.03 o
  -3  19   1       92.22       98.43      8.80 o
  -2  19   1      439.70      440.26     18.78 o
  -1  19   1      251.60      240.32     12.95 o
   0  19   1        2.95        4.96      5.55 o
   1  19   1      140.03      139.34     16.70 o
   2  19   1      616.48      627.16     24.56 o
   3  19   1      395.29      367.55     26.23 o
   4  19   1       30.69       41.94      9.67 o
  -3  20   1        7.96        3.21      6.10 o
  -2  20   1       12.37        2.72      7.77 o
  -1  20   1      270.36      272.39     13.92 o
   0  20   1        9.83       10.49      5.56 o
   1  20   1       19.92       10.17      6.24 o
   2  20   1       75.01       66.35      7.56 o
   3  20   1        8.38        5.88      8.34 o
  -1  21   1      220.97      222.01     16.00 o
   0  21   1      465.16      417.75     37.38 o
   1  21   1      216.26      171.39     15.29 o
 -10   0   2      804.08      748.36     37.51 o
  -9   0   2       48.35       51.98     15.20 o
  -8   0   2      515.14      571.22     34.60 o
  -7   0   2       50.93       79.27     13.89 o
  -6   0   2      131.84      116.79      9.93 o
  -5   0   2        0.87        2.23      3.56 o
  -4   0   2     4452.55     4550.27     50.05 o
  -3   0   2     1162.08     1161.57     16.42 o
  -2   0   2     3979.39     4123.39     42.21 o
  -1   0   2     5040.46     5004.40     66.93 o
   0   0   2     5096.55     5670.48     89.58 o
   1   0   2     8561.47     8655.78     87.35 o
   2   0   2      688.70      731.52     18.78 o
   3   0   2     5388.78     5847.13    362.91 o
   5   0   2     1292.32     1268.66     33.96 o
   6   0   2       99.24       95.13      9.55 o
   7   0   2      482.08      538.35     39.73 o
   8   0   2      871.51      871.87     42.28 o
   9   0   2      227.41      330.09     35.46 o
 -10   1   2      840.07      799.46     28.09 o
  -9   1   2      740.22      709.72     22.84 o
  -8   1   2      155.31      131.00     12.55 o
  -7   1   2      442.29      435.64     31.87 o
  -6   1   2      535.28      488.21     21.76 o
  -5   1   2     1331.92     1263.92     20.58 o
  -4   1   2      808.79      800.21     11.87 o
  -3   1   2      144.81      177.54      4.70 o
  -2   1   2     1023.46     1079.95     11.47 o
  -1   1   2     1585.74     1614.44     15.63 o
   0   1   2     3797.41     3934.55     36.84 o
   1   1   2     2131.91     2241.48     19.76 o
   2   1   2      923.03     1004.13     15.83 o
   3   1   2        0.97        4.40      2.13 o
   4   1   2      283.37      324.31     12.55 o
   5   1   2      814.90      791.10     26.67 o
   6   1   2      170.99      161.25      8.70 o
   7   1   2       93.15       99.63     12.02 o
   8   1   2      167.94      171.84     11.25 o
   9   1   2       25.08       13.76     10.17 o
 -10   2   2      737.59      711.53     29.22 o
  -9   2   2      117.86      116.43      9.29 o
  -8   2   2      267.16      262.80     14.79 o
  -7   2   2      114.50      106.19      8.79 o
  -6   2   2     1452.04     1375.11     40.26 o
  -5   2   2      273.54      282.10      7.24 o
  -4   2   2       35.47       48.44      3.29 o
  -3   2   2      186.45      178.57      5.31 o
  -2   2   2    33905.90    34629.78    219.59 o
  -1   2   2     4610.45     4648.16     33.28 o
   0   2   2      811.20      760.70     11.03 o
   1   2   2     1471.45     1482.83     16.87 o
   2   2   2     3796.64     3728.70     37.35 o
   3   2   2      763.44      652.69     16.24 o
   4   2   2       56.96       63.05      5.22 o
   5   2   2       53.58       52.09      4.92 o
   6   2   2     1381.12     1408.05     30.18 o
   7   2   2      427.34      453.93     15.79 o
   8   2   2        2.33        6.38      6.78 o
   9   2   2       60.74       43.16     10.99 o
 -10   3   2       47.16       31.10      7.76 o
  -9   3   2       99.66      113.19     12.39 o
  -8   3   2     1333.10     1427.50     36.42 o
  -7   3   2      913.36      933.54     27.35 o
  -6   3   2      647.11      637.14     24.73 o
  -5   3   2       26.14       34.20      3.33 o
  -4   3   2        2.60        9.30      2.26 o
  -3   3   2     2876.83     2827.05     33.43 o
  -2   3   2    17968.77    18739.90    140.78 o
  -1   3   2     1441.61     1502.98     19.31 o
   0   3   2      368.55      356.76      8.04 o
   1   3   2     2503.55     2604.86     37.29 o
   2   3   2      271.52      283.14      9.04 o
   3   3   2     1790.74     1873.68     29.06 o
   4   3   2       68.82       71.67      6.74 o
   5   3   2       72.18       71.80      6.99 o
   6   3   2       31.93       31.96      5.61 o
   7   3   2      985.30      964.38     24.72 o
   8   3   2      265.15      285.57     20.67 o
   9   3   2      145.98      143.74     22.93 o
 -10   4   2      225.72      204.08     14.39 o
  -9   4   2        0.46        3.19      7.85 o
  -8   4   2      413.98      427.70     21.37 o
  -7   4   2      290.17      291.69     16.67 o
  -6   4   2      105.55      110.33      5.80 o
  -5   4   2     1047.43     1077.01     26.84 o
  -4   4   2     2673.67     2645.15     36.28 o
  -3   4   2      172.99      157.25      5.96 o
  -2   4   2      315.61      330.36      8.69 o
  -1   4   2      139.16      128.39      5.52 o
   0   4   2     4082.10     4318.13     35.40 o
   1   4   2      431.51      389.30     10.65 o
   2   4   2      437.13      445.42     10.52 o
   3   4   2      660.32      661.62     15.14 o
   4   4   2     1069.56     1064.85     24.76 o
   5   4   2     1584.31     1558.46     50.99 o
   6   4   2       17.38       17.50      4.83 o
   7   4   2      122.26      107.65      8.05 o
   8   4   2       29.87       17.69     10.37 o
   9   4   2       66.49       82.57     21.01 o
 -10   5   2      100.86      101.10     19.88 o
  -9   5   2      598.73      642.02     19.84 o
  -8   5   2       27.37       25.48      6.00 o
  -7   5   2       18.49       13.50      4.42 o
  -6   5   2      575.37      574.54     16.78 o
  -5   5   2     1937.90     1857.12     45.80 o
  -4   5   2     5544.50     6019.11    119.10 o
  -3   5   2        1.89       -1.87      2.04 o
  -2   5   2      309.24      312.52      8.86 o
  -1   5   2     2564.73     2559.53     42.92 o
   0   5   2      288.82      255.43      9.77 o
   1   5   2        4.11        2.17      2.89 o
   2   5   2      157.07      146.71      6.30 o
   3   5   2      890.84      820.96     24.67 o
   4   5   2        4.60        3.04      4.66 o
   5   5   2     1083.39     1094.26     29.95 o
   6   5   2      824.62      828.69     24.68 o
   7   5   2      151.70      156.32     10.31 o
   8   5   2       24.17       23.73     17.15 o
 -10   6   2       60.58       40.44     14.88 o
  -9   6   2      151.33      134.97     10.03 o
  -8   6   2        2.25        1.11      4.80 o
  -7   6   2       32.15       25.61      7.69 o
  -6   6   2      323.57      319.55     10.81 o
  -5   6   2      581.87      585.26     21.26 o
  -4   6   2      499.69      498.77     12.30 o
  -3   6   2     2164.54     2286.82     31.20 o
  -2   6   2       42.77       57.34      4.72 o
  -1   6   2      765.08      701.43     19.09 o
   0   6   2     1279.66     1243.32     25.61 o
   1   6   2     4346.47     4450.93     56.02 o
   2   6   2      364.26      358.13     14.38 o
   3   6   2      381.17      401.43     37.16 o
   4   6   2      164.03      155.86      7.98 o
   5   6   2     1115.02     1092.89     35.59 o
   6   6   2        3.06        4.83      4.09 o
   7   6   2      291.88      300.70     14.19 o
   8   6   2      195.34      235.78     27.85 o
  -9   7   2      113.32      119.92     14.37 o
  -8   7   2      557.28      574.52     49.50 o
  -7   7   2     1202.37     1247.41     20.33 o
  -6   7   2      208.60      212.16     10.75 o
  -5   7   2       78.95       71.62      5.07 o
  -4   7   2      500.72      458.23     13.60 o
  -3   7   2     2415.38     2434.29     32.01 o
  -2   7   2      303.18      297.88     10.86 o
  -1   7   2      286.03      271.50     10.34 o
   0   7   2       53.25       54.58      6.17 o
   1   7   2      115.03       69.63      4.77 o
   2   7   2        0.63        5.26      2.78 o
   3   7   2      289.78      246.91     13.01 o
   4   7   2     2500.52     2756.76    193.40 o
   5   7   2      584.93      576.93     18.59 o
   6   7   2      874.22      850.97     21.76 o
   7   7   2      376.43      385.06     19.84 o
   8   7   2      315.26      288.88     30.50 o
  -9   8   2       68.35       71.92     11.42 o
  -8   8   2      148.49      147.31     10.19 o
  -7   8   2       33.25       37.81      5.03 o
  -6   8   2      832.10      824.34     37.97 o
  -5   8   2       52.37       50.16      4.88 o
  -4   8   2      296.53      280.52      9.96 o
  -3   8   2       14.78       12.09      3.36 o
  -2   8   2     1070.33     1031.95     27.86 o
  -1   8   2       90.60       86.52      6.51 o
   0   8   2      206.30      194.05      9.66 o
   1   8   2       15.37        7.18      3.22 o
   2   8   2     1603.72     1694.60     31.99 o
   3   8   2     1725.27     1665.21     28.99 o
   4   8   2     1520.76     1489.42     59.67 o
   5   8   2      109.86      114.31     11.70 o
   6   8   2     2107.94     2112.58     97.91 o
   7   8   2       15.96       23.69      9.21 o
   8   8   2      118.90      100.69     14.33 o
  -9   9   2      157.46      149.95     21.71 o
  -8   9   2      188.71      180.52     13.60 o
  -7   9   2        2.42        2.17      3.88 o
  -6   9   2      225.93      240.46     11.80 o
  -5   9   2      462.35      457.16     23.23 o
  -4   9   2        1.30       -0.16      3.17 o
  -3   9   2      163.05      189.47      8.34 o
  -2   9   2       11.34       11.86      3.48 o
  -1   9   2      283.05      262.85     11.43 o
   0   9   2       97.71      109.30     10.86 o
   1   9   2       31.88       28.85      4.09 o
   2   9   2      391.64      411.54     13.97 o
   3   9   2        3.15        1.70      3.07 o
   4   9   2      599.73      617.51     26.86 o
   5   9   2      156.80      148.57     13.03 o
   6   9   2      848.91      837.36     28.52 o
   7   9   2      134.18      141.73     12.16 o
   8   9   2       55.68       37.42     16.19 o
  -9  10   2        0.50        2.82      8.88 o
  -8  10   2      118.16      115.07     12.31 o
  -7  10   2        2.25        3.04      6.97 o
  -6  10   2      354.18      360.65     13.54 o
  -5  10   2      105.40      105.65      6.78 o
  -4  10   2      188.86      167.12      8.17 o
  -3  10   2      735.56      736.11     25.71 o
  -2  10   2     1678.48     1709.85     52.41 o
  -1  10   2     2178.55     2321.76     49.22 o
   0  10   2     1377.93     1395.64     31.90 o
   1  10   2     1057.38      972.41     37.31 o
   2  10   2      157.81      129.24      7.69 o
   3  10   2       15.46       11.13      3.94 o
   4  10   2      242.14      262.22     17.67 o
   5  10   2       58.63       53.10     10.64 o
   6  10   2       82.70       91.79     10.24 o
   7  10   2        0.10       -8.60      6.95 o
   8  10   2      827.76      747.19     42.45 o
  -9  11   2       40.78       43.13      9.71 o
  -8  11   2        0.02        2.21      7.73 o
  -7  11   2      107.74      107.19     10.62 o
  -6  11   2      119.44      134.61      8.75 o
  -5  11   2     1090.74     1095.76     30.98 o
  -4  11   2       10.37       12.92      5.10 o
  -3  11   2       21.77       19.84      4.09 o
  -2  11   2      107.52      117.28      6.78 o
  -1  11   2     1202.32     1264.20     25.57 o
   0  11   2        0.02       -2.49      3.02 o
   1  11   2       93.92       97.41      6.99 o
   2  11   2       16.43       15.94      4.74 o
   3  11   2       37.24       34.94      5.65 o
   4  11   2       29.09       33.86     12.46 o
   5  11   2        8.57       -0.95      5.57 o
   6  11   2      120.50      106.26     13.47 o
   7  11   2       33.53       14.48      8.20 o
  -8  12   2      296.69      359.28     20.94 o
  -7  12   2      147.32      177.47     14.31 o
  -6  12   2      105.84       96.85      8.80 o
  -5  12   2      233.33      222.77     11.54 o
  -4  12   2      483.35      534.34     19.61 o
  -3  12   2      112.19      135.61      9.00 o
  -2  12   2     1576.25     1614.67     41.63 o
  -1  12   2       32.87       24.32      4.76 o
   0  12   2     1912.04     1977.20     36.52 o
   1  12   2        0.31        2.83      4.26 o
   2  12   2      657.07      677.61     28.22 o
   3  12   2      204.79      179.11     10.72 o
   4  12   2      111.34       97.01     11.20 o
   5  12   2      178.92      161.70     16.84 o
   6  12   2      225.76      231.63     15.07 o
   7  12   2        9.83        5.46     11.92 o
  -8  13   2       55.12       51.25     11.89 o
  -7  13   2      662.74      737.64     33.89 o
  -6  13   2        0.18        6.97      5.16 o
  -5  13   2      570.86      531.94     23.69 o
  -4  13   2        0.49        3.98      5.43 o
  -3  13   2      335.43      320.20     20.47 o
  -2  13   2        6.47        9.41      3.94 o
  -1  13   2        2.43        3.33      3.86 o
   0  13   2      260.32      255.94     12.56 o
   1  13   2      396.81      391.67     14.66 o
   2  13   2        2.14        0.83      3.86 o
   3  13   2        0.10        1.53      4.39 o
   4  13   2      276.27      287.96     18.70 o
   5  13   2       47.04       59.21      9.94 o
   6  13   2       55.19       43.74      8.70 o
   7  13   2      558.22      546.47     34.01 o
  -8  14   2        1.15        2.21      8.98 o
  -7  14   2       32.03       30.95      9.75 o
  -6  14   2      217.32      217.88     22.58 o
  -5  14   2      100.52       96.97     17.48 o
  -4  14   2       54.07       44.36      6.02 o
  -3  14   2        7.66       11.18      5.26 o
  -2  14   2        4.75        8.68      3.94 o
  -1  14   2       23.13       23.57      5.53 o
   0  14   2     2324.27     2346.38     64.99 o
   1  14   2      143.06      142.94      8.53 o
   2  14   2       86.43       93.15      8.79 o
   3  14   2      262.21      274.98     16.99 o
   4  14   2       51.15       50.11     11.77 o
   5  14   2       53.99       67.99     10.48 o
   6  14   2       32.30       45.91      8.92 o
  -7  15   2      184.27      193.22     15.66 o
  -6  15   2        7.90        6.79     16.60 o
  -5  15   2      146.77      160.98     11.08 o
  -4  15   2        0.24       -1.83      4.90 o
  -3  15   2      572.77      603.70     16.86 o
  -2  15   2        3.54        5.58      3.96 o
  -1  15   2      121.30      132.75      8.99 o
   0  15   2      302.45      288.06     11.93 o
   1  15   2       78.63       84.45      7.87 o
   2  15   2        6.91        6.32      5.63 o
   3  15   2      465.64      482.25     19.08 o
   4  15   2      194.38      189.95     17.52 o
   5  15   2      235.15      293.09     22.75 o
   6  15   2      247.81      234.56     18.79 o
  -7  16   2        0.43       -2.17     10.33 o
  -6  16   2      122.77      149.58     14.38 o
  -5  16   2        4.53        7.36      6.47 o
  -4  16   2       48.67       55.58      9.00 o
  -3  16   2       11.75       13.55      6.72 o
  -2  16   2      142.25      159.43      9.65 o
  -1  16   2      213.75      189.73     10.46 o
   0  16   2        0.37       -0.24      5.19 o
   1  16   2      110.92       97.76      8.78 o
   2  16   2        1.55        4.07      4.43 o
   3  16   2       30.33       29.85      9.92 o
   4  16   2        0.59       -4.26     13.23 o
   5  16   2       97.91      122.86     14.53 o
  -6  17   2       32.08       52.39     12.28 o
  -5  17   2      170.01      189.59     19.04 o
  -4  17   2      410.44      415.94     15.87 o
  -3  17   2      147.67      140.98     10.59 o
  -2  17   2        1.91        0.86      4.84 o
  -1  17   2      819.03      867.92     24.43 o
   0  17   2       12.27       14.67      5.48 o
   1  17   2      431.29      394.11     15.84 o
   2  17   2       35.37       40.73     13.68 o
   3  17   2      480.44      485.69     30.85 o
   4  17   2      172.25      189.86     17.12 o
   5  17   2      198.04      205.70     17.46 o
  -5  18   2       88.13       91.19     17.58 o
  -4  18   2        3.75       -0.95      6.19 o
  -3  18   2      185.68      221.51     26.55 o
  -2  18   2      124.79      147.95      9.04 o
  -1  18   2        3.89        5.09      5.73 o
   0  18   2      373.21      367.86     32.51 o
   1  18   2      287.26      272.42     12.84 o
   2  18   2       36.54       50.43      8.09 o
   3  18   2       62.77       58.62     11.83 o
   4  18   2      175.40      143.71     17.76 o
  -4  19   2       50.71       53.56      7.34 o
  -3  19   2        5.77       10.77      5.71 o
  -2  19   2       70.64       78.30      8.04 o
  -1  19   2       98.79       81.35     20.55 o
   0  19   2       14.71       20.63      6.92 o
   1  19   2      640.77      566.17     43.81 o
   2  19   2        2.59        1.90      9.57 o
   3  19   2        0.08        2.11      8.55 o
  -3  20   2       87.98       82.80      9.54 o
  -2  20   2      814.81      806.30     27.81 o
  -1  20   2      466.66      432.16     19.23 o
   0  20   2       10.34        8.05      6.25 o
   1  20   2       93.49       79.94      8.51 o
   2  20   2      557.23      633.76     49.43 o
 -10   1   3        6.71       -2.83      8.04 o
  -9   1   3        1.44        0.55      6.56 o
  -8   1   3      576.67      590.59     21.29 o
  -7   1   3       74.16       84.05      9.88 o
  -6   1   3      561.26      570.06     16.44 o
  -5   1   3      126.39      120.90      5.02 o
  -4   1   3     2160.93     2149.33     19.54 o
  -3   1   3      408.14      411.73      7.30 o
  -2   1   3      566.07      517.62      8.62 o
  -1   1   3      107.26      118.77      3.76 o
   0   1   3     6377.62     6611.04     36.85 o
   1   1   3     1105.75     1117.33     14.71 o
   2   1   3     1666.92     1812.81     22.13 o
   3   1   3      328.15      358.21      8.83 o
   4   1   3      446.46      441.84     13.53 o
   5   1   3      445.29      438.11     19.31 o
   6   1   3      134.94      144.87      7.55 o
   7   1   3     1095.59     1041.90     28.06 o
   8   1   3      106.11      112.34     11.81 o
 -10   2   3      307.55      295.35     18.19 o
  -9   2   3      208.28      236.15     13.75 o
  -8   2   3       42.66       32.42      7.08 o
  -7   2   3      311.58      365.70     13.47 o
  -6   2   3      119.73      138.34      7.34 o
  -5   2   3     1341.73     1300.39     30.59 o
  -4   2   3      116.15      128.64      4.68 o
  -3   2   3      161.93      176.49      4.71 o
  -2   2   3       28.89       35.94      2.70 o
  -1   2   3     3296.71     3343.60     23.23 o
   0   2   3      505.56      496.29      8.19 o
   1   2   3      144.63      203.30      5.94 o
   2   2   3     1166.58     1249.48     18.47 o
   3   2   3       16.67       12.94      2.55 o
   4   2   3      189.67      162.80     11.17 o
   5   2   3        8.16        9.41      4.11 o
   6   2   3       27.67       33.61      5.48 o
   7   2   3       11.49       18.21      7.63 o
   8   2   3        3.17        0.49      6.91 o
 -10   3   3       10.91       11.44      7.98 o
  -9   3   3        2.94        7.81     12.34 o
  -8   3   3      157.59      166.30     11.83 o
  -7   3   3        2.07       -3.81      5.73 o
  -6   3   3     1522.34     1580.64     36.54 o
  -5   3   3      906.50      927.66     17.10 o
  -4   3   3     1016.29     1034.99     14.43 o
  -3   3   3      643.77      663.03     10.77 o
  -2   3   3      612.94      525.81      9.35 o
  -1   3   3      694.68      719.77     10.68 o
   0   3   3      509.13      560.83      9.83 o
   1   3   3     1082.60     1239.83     17.38 o
   2   3   3      856.73      789.10     18.53 o
   3   3   3     1091.99     1161.81     27.29 o
   4   3   3       64.14       64.97      6.14 o
   5   3   3       83.22      113.48      9.12 o
   6   3   3      193.01      191.53     10.38 o
   7   3   3      188.88      192.87     15.31 o
   8   3   3        3.68        1.82      7.67 o
 -10   4   3      171.53      147.49     10.13 o
  -9   4   3      409.89      408.62     19.91 o
  -8   4   3       56.60       52.13      6.32 o
  -7   4   3      727.48      670.75     20.63 o
  -6   4   3       16.54        9.97      2.84 o
  -5   4   3      512.92      499.71     11.93 o
  -4   4   3     6523.65     6981.71    123.54 o
  -3   4   3     1790.51     1707.00     28.24 o
  -2   4   3      288.87      259.51      6.68 o
  -1   4   3     3471.72     3507.52     60.60 o
   0   4   3      265.95      281.70      7.44 o
   1   4   3      596.86      547.20     11.08 o
   2   4   3     1510.32     1452.45     19.80 o
   3   4   3     1547.54     1475.57     55.80 o
   4   4   3        0.33        0.55      4.06 o
   5   4   3       14.79       19.43      4.76 o
   6   4   3      567.84      571.54     15.50 o
   7   4   3      437.16      452.42     35.64 o
   8   4   3      103.60       72.57     21.70 o
 -10   5   3        0.92        2.04      5.49 o
  -9   5   3       93.78       92.82      9.47 o
  -8   5   3       48.39       51.68      6.82 o
  -7   5   3       13.89       19.41      4.44 o
  -6   5   3       43.26       40.16      3.89 o
  -5   5   3      128.79      132.75      6.75 o
  -4   5   3      539.85      581.52     18.52 o
  -3   5   3        4.64        9.25      2.38 o
  -2   5   3      334.18      328.02      8.25 o
  -1   5   3      217.95      283.25      8.06 o
   0   5   3      783.99      778.92     12.61 o
   1   5   3     1758.05     1894.12     24.64 o
   2   5   3      395.47      366.06      9.88 o
   3   5   3      631.96      682.58     18.55 o
   4   5   3     1112.76     1068.92     29.01 o
   5   5   3      183.13      178.94      9.85 o
   6   5   3       17.33        7.87      4.31 o
   7   5   3      113.18      118.83     16.82 o
   8   5   3       93.23       88.73     19.36 o
 -10   6   3       22.99       16.18      8.82 o
  -9   6   3     1095.59     1056.16     27.14 o
  -8   6   3      198.32      192.29     11.23 o
  -7   6   3        0.25       -1.12      4.20 o
  -6   6   3      237.92      253.12     10.42 o
  -5   6   3     3136.36     3259.10     53.30 o
  -4   6   3       18.36       29.60      3.64 o
  -3   6   3      372.99      382.20      9.68 o
  -2   6   3       19.13       22.12      3.05 o
  -1   6   3     2900.49     2882.82     47.96 o
   0   6   3      784.88      739.14     15.48 o
   1   6   3     2942.42     3160.33     38.48 o
   2   6   3      309.58      295.00     10.85 o
   3   6   3      502.20      504.96     19.70 o
   4   6   3       40.77       42.16      6.23 o
   5   6   3       39.41       39.29      5.55 o
   6   6   3      119.20      121.97     20.41 o
   7   6   3      163.81      142.38     30.05 o
   8   6   3      119.00      107.51     19.76 o
 -10   7   3        6.96        5.14     10.03 o
  -9   7   3      347.49      399.11     27.63 o
  -8   7   3       77.05       80.33      8.11 o
  -7   7   3        0.11       -1.52      3.84 o
  -6   7   3      123.21      132.57     11.97 o
  -5   7   3        1.98        3.42      3.98 o
  -4   7   3     1107.25     1066.89     29.28 o
  -3   7   3      519.30      504.27     13.19 o
  -2   7   3       10.27        6.29      2.95 o
  -1   7   3       68.17       73.06      5.12 o
   0   7   3     1713.09     1600.36     31.32 o
   1   7   3       15.01        5.02      3.27 o
   2   7   3      176.06      168.07      9.00 o
   3   7   3       17.02       14.91      3.70 o
   4   7   3     1169.19     1105.24    145.45 o
   5   7   3      801.42      850.32     23.92 o
   6   7   3     1093.11     1108.90     32.02 o
   7   7   3       61.95       55.09     10.48 o
   8   7   3       54.48       65.96     18.16 o
  -9   8   3        3.44        6.42      9.98 o
  -8   8   3       19.23       22.45      9.39 o
  -7   8   3     1429.54     1358.62     31.17 o
  -6   8   3      528.28      520.26     34.37 o
  -5   8   3        7.04        6.32      3.92 o
  -4   8   3       14.60        9.43      4.33 o
  -3   8   3     1116.20     1082.74     29.96 o
  -2   8   3     1544.18     1522.76     29.12 o
  -1   8   3      211.08      208.75      9.91 o
   0   8   3      108.85      119.51      6.53 o
   1   8   3      829.84      834.41     20.60 o
   2   8   3       83.90       70.18      5.53 o
   3   8   3       14.51       10.70      3.64 o
   4   8   3      118.47      112.99     17.39 o
   5   8   3        0.42        1.95      6.49 o
   6   8   3      253.23      256.92     18.19 o
   7   8   3        4.71        7.73      8.80 o
  -9   9   3       23.79       31.06      9.44 o
  -8   9   3      185.26      182.53     11.12 o
  -7   9   3       42.50       41.95      8.60 o
  -6   9   3      393.54      393.92     38.96 o
  -5   9   3       40.99       29.48     12.31 o
  -4   9   3      234.44      232.28     12.91 o
  -3   9   3      297.67      294.75     13.78 o
  -2   9   3     1285.89     1244.04     28.41 o
  -1   9   3     3072.12     3177.44     49.85 o
   0   9   3       44.22       41.86      5.87 o
   1   9   3      465.19      454.24     13.27 o
   2   9   3     4890.28     4896.42     60.30 o
   3   9   3      892.80      833.39     46.74 o
   4   9   3      448.02      441.39     25.98 o
   5   9   3       90.62       81.32     11.60 o
   6   9   3      236.48      226.64     16.42 o
   7   9   3      489.52      448.34     19.40 o
  -9  10   3      142.37      157.47     32.02 o
  -8  10   3      324.33      383.68     42.59 o
  -7  10   3       13.79       15.52      5.09 o
  -6  10   3      368.18      378.89     21.63 o
  -5  10   3      309.08      325.27     24.67 o
  -4  10   3      652.54      713.60     26.42 o
  -3  10   3       20.09       15.31      4.88 o
  -2  10   3      944.90      934.11     23.03 o
  -1  10   3      747.73      795.38     31.82 o
   0  10   3      352.99      367.30     15.82 o
   1  10   3      232.10      220.09      9.60 o
   2  10   3     1112.11     1077.82     35.20 o
   3  10   3       44.65       41.94      5.52 o
   4  10   3       58.55       65.68      9.83 o
   5  10   3      107.20       93.29     12.41 o
   6  10   3       46.30       55.18     11.25 o
   7  10   3      262.72      239.43     16.82 o
  -9  11   3        1.11       -2.41      8.15 o
  -8  11   3      148.64      168.40     14.01 o
  -7  11   3        2.93        1.22      5.12 o
  -6  11   3      332.16      357.00     26.92 o
  -5  11   3       98.95       85.36     13.49 o
  -4  11   3     1313.11     1332.38     31.43 o
  -3  11   3     1962.68     1926.00     55.67 o
  -2  11   3      759.91      778.48     20.75 o
  -1  11   3       15.12        9.40      4.03 o
   0  11   3     1427.38     1413.86     27.34 o
   1  11   3     1785.63     1744.60     55.93 o
   2  11   3      869.24      816.29     47.62 o
   3  11   3       32.05       38.37     10.01 o
   4  11   3     1854.64     1777.55     46.13 o
   5  11   3      808.75      781.11     35.38 o
   6  11   3        1.98        1.14     11.57 o
   7  11   3        0.12        6.86     10.41 o
  -8  12   3      592.12      626.50     66.16 o
  -7  12   3      367.64      408.72     38.41 o
  -6  12   3      225.37      234.59     12.97 o
  -5  12   3      336.14      373.16     18.75 o
  -4  12   3      302.42      325.54     22.56 o
  -3  12   3      236.88      269.53     11.51 o
  -2  12   3       92.25       81.47      5.92 o
  -1  12   3     2298.24     2254.86     43.41 o
   0  12   3      404.84      377.58     14.26 o
   1  12   3      150.37      140.44      8.51 o
   2  12   3      224.70      218.22     14.19 o
   3  12   3      500.40      492.02     18.90 o
   4  12   3       15.14       16.95      8.64 o
   5  12   3       25.35       25.16      9.72 o
   6  12   3      100.37      100.37     13.96 o
  -8  13   3      404.24      449.53     33.03 o
  -7  13   3       25.37       35.85     10.43 o
  -6  13   3      290.94      274.26     15.60 o
  -5  13   3       32.28       38.96      7.54 o
  -4  13   3        8.49        8.27      5.24 o
  -3  13   3       95.53       98.53      7.42 o
  -2  13   3      119.38      117.46      7.76 o
  -1  13   3     1910.54     1904.18     39.37 o
   0  13   3      604.55      630.61     16.94 o
   1  13   3      394.21      403.65     15.96 o
   2  13   3     1471.51     1483.10     33.15 o
   3  13   3     1157.00     1211.10     30.58 o
   4  13   3        8.58        5.78      9.08 o
   5  13   3       77.63       79.43     11.11 o
   6  13   3      604.06      600.29     31.28 o
  -8  14   3      250.04      275.35     23.08 o
  -7  14   3      421.95      515.10     65.23 o
  -6  14   3      551.80      546.73     25.60 o
  -5  14   3        1.36       -5.18      4.94 o
  -4  14   3      496.36      542.95     20.97 o
  -3  14   3     1461.87     1543.24     28.66 o
  -2  14   3      603.50      618.26     15.27 o
  -1  14   3      366.49      368.72     12.77 o
   0  14   3      100.77      100.78      7.10 o
   1  14   3      975.94     1002.10     24.59 o
   2  14   3       18.01       22.26      5.31 o
   3  14   3      425.52      462.31     25.65 o
   4  14   3        4.50        8.39      6.86 o
   5  14   3       49.57       25.83      9.62 o
   6  14   3       14.16       12.22      7.02 o
  -7  15   3       25.90       21.07      9.28 o
  -6  15   3       31.33       28.54      9.48 o
  -5  15   3      194.04      189.92     11.49 o
  -4  15   3       82.84       92.39     11.83 o
  -3  15   3      301.93      306.38     14.31 o
  -2  15   3       16.73       23.15      4.57 o
  -1  15   3      186.52      175.12      9.54 o
   0  15   3      109.70      113.56      8.71 o
   1  15   3      404.71      388.64     16.76 o
   2  15   3      216.95      214.18     13.12 o
   3  15   3      524.66      521.44     27.43 o
   4  15   3      848.73      800.92     45.35 o
   5  15   3      962.74      949.89     41.98 o
  -7  16   3        2.13       -8.30      7.96 o
  -6  16   3      176.62      171.27     19.72 o
  -5  16   3     1767.67     1963.04     32.62 o
  -4  16   3      408.11      448.38     17.27 o
  -3  16   3        2.59        3.32      7.25 o
  -2  16   3      112.61      101.02     14.00 o
  -1  16   3      465.08      510.10     15.58 o
   0  16   3      537.78      491.54     20.19 o
   1  16   3      172.94      189.79     15.12 o
   2  16   3        0.46        3.45      4.97 o
   3  16   3      107.65      112.33     12.50 o
   4  16   3       10.18       19.45     10.09 o
   5  16   3       34.22       27.34     14.20 o
  -6  17   3       23.13       21.14     16.69 o
  -5  17   3       55.57       69.45      8.45 o
  -4  17   3       51.02       43.52      7.25 o
  -3  17   3      136.68      162.49     13.38 o
  -2  17   3       95.31       94.59     10.93 o
  -1  17   3       91.87       92.80      7.34 o
   0  17   3      525.31      549.57     21.22 o
   1  17   3      297.00      293.43     14.97 o
   2  17   3      338.03      282.71     18.62 o
   3  17   3      108.20      124.76     16.32 o
   4  17   3      711.63      729.14     53.86 o
  -5  18   3       35.21       43.28     11.32 o
  -4  18   3      246.69      252.41     13.54 o
  -3  18   3      926.32     1072.84     67.10 o
  -2  18   3      386.40      418.43     20.02 o
  -1  18   3      152.77      145.64     10.19 o
   0  18   3        2.12        3.50      5.37 o
   1  18   3       78.87       84.53      8.14 o
   2  18   3       29.73       32.61     11.36 o
   3  18   3        2.20       14.48      9.95 o
  -4  19   3        1.24        1.13      6.98 o
  -3  19   3      135.71      134.60      9.85 o
  -2  19   3      252.56      254.21     13.00 o
  -1  19   3       25.52       25.78      7.85 o
   0  19   3        4.02        8.82      7.44 o
   1  19   3       85.39       73.20      8.42 o
   2  19   3      748.19      794.02     68.21 o
  -3  20   3       44.37       50.66     14.49 o
  -2  20   3      226.89      260.05     18.66 o
  -1  20   3       25.09       26.24      7.28 o
   0  20   3       91.37       89.86     10.21 o
   1  20   3       45.07       51.26     10.27 o
 -10   0   4     1104.28      990.51     44.81 o
  -9   0   4        8.78        2.72     14.07 o
  -8   0   4       18.74       23.89      9.38 o
  -7   0   4      387.26      377.53     23.56 o
  -6   0   4      443.32      443.35     18.17 o
  -5   0   4      763.00      773.90     19.68 o
  -4   0   4     3466.07     3484.79     45.30 o
  -3   0   4      511.91      465.37     11.37 o
  -2   0   4      901.64      952.72     24.35 o
  -1   0   4     1240.13     1310.48     19.83 o
   0   0   4    11774.44    11732.58    178.78 o
   1   0   4      622.47      601.54     14.87 o
   2   0   4      136.37      156.01      7.55 o
   3   0   4      327.06      326.93     11.44 o
   4   0   4     3158.09     3100.75     99.57 o
   5   0   4      925.80     1044.55     48.76 o
   6   0   4       90.41      104.04     23.76 o
   7   0   4      360.56      320.73     22.25 o
   8   0   4      558.15      634.21     56.64 o
 -10   1   4      206.00      187.00     14.55 o
  -9   1   4      796.17      780.27     37.86 o
  -8   1   4      494.84      522.94     19.16 o
  -7   1   4      740.86      749.72     24.76 o
  -6   1   4      195.73      185.17      7.87 o
  -5   1   4      648.65      613.08     11.96 o
  -4   1   4     1265.88     1227.85     16.73 o
  -3   1   4      871.22      866.17     11.64 o
  -2   1   4     1479.12     1398.76     14.60 o
  -1   1   4      899.16      852.08     11.52 o
   0   1   4      667.43      646.40     11.63 o
   1   1   4        8.24        3.51      2.49 o
   2   1   4      324.93      346.06      8.51 o
   3   1   4      270.23      297.98      7.99 o
   4   1   4       35.04       27.27      3.26 o
   5   1   4      461.64      427.64     13.15 o
   6   1   4       45.63       52.00      7.05 o
   7   1   4       56.21       44.01      9.08 o
   8   1   4        7.13       10.90     12.16 o
 -10   2   4       63.78       65.29      8.93 o
  -9   2   4       11.20       20.20     11.94 o
  -8   2   4      337.27      343.26     16.02 o
  -7   2   4        9.81       12.94      4.95 o
  -6   2   4       72.10       64.27      5.03 o
  -5   2   4      178.58      177.31      8.15 o
  -4   2   4      444.47      423.38     10.20 o
  -3   2   4        9.16       12.79      2.20 o
  -2   2   4     2802.71     2802.58     22.19 o
  -1   2   4      283.62      238.70      6.13 o
   0   2   4      339.53      364.06      7.59 o
   1   2   4      363.67      409.05      8.47 o
   2   2   4     2580.16     2434.64     36.42 o
   3   2   4     1901.99     1971.22     27.14 o
   4   2   4       21.89       16.62      3.20 o
   5   2   4      273.14      259.72     11.01 o
   6   2   4      941.06      978.93     59.26 o
   7   2   4      519.54      611.47     32.68 o
   8   2   4        6.61       -0.73      8.43 o
 -10   3   4       16.77       28.83      8.89 o
  -9   3   4        0.26        0.79      8.47 o
  -8   3   4       33.27       31.08      6.14 o
  -7   3   4     1513.10     1551.29     36.71 o
  -6   3   4     1205.46     1273.16     22.49 o
  -5   3   4      224.77      249.04      8.91 o
  -4   3   4      180.63      230.87      9.13 o
  -3   3   4     3532.92     3324.74     36.98 o
  -2   3   4      451.11      394.93      7.86 o
  -1   3   4      674.95      762.86     10.85 o
   0   3   4      891.49      950.38     13.43 o
   1   3   4     3049.70     3207.27     52.09 o
   2   3   4     1144.00     1063.68     19.20 o
   3   3   4      451.39      414.21     10.16 o
   4   3   4      297.38      314.62     14.06 o
   5   3   4      485.50      491.70     23.90 o
   6   3   4      164.83      163.46      9.30 o
   7   3   4      272.75      293.55     16.49 o
 -10   4   4      198.84      196.65     14.96 o
  -9   4   4      187.09      195.31     12.94 o
  -8   4   4        0.57       -1.41      5.18 o
  -7   4   4       66.19       69.43      5.54 o
  -6   4   4       79.72       73.48      7.22 o
  -5   4   4      135.73      152.42      7.22 o
  -4   4   4     2766.03     2925.34     60.65 o
  -3   4   4      256.06      250.64      8.35 o
  -2   4   4      342.76      349.80      7.58 o
  -1   4   4     4305.71     4536.50     52.79 o
   0   4   4      662.82      602.87     10.40 o
   1   4   4      293.18      230.88      6.66 o
   2   4   4      818.72      777.86     15.75 o
   3   4   4       83.40       80.46      5.74 o
   4   4   4      269.45      243.48     10.07 o
   5   4   4      293.67      328.77     13.24 o
   6   4   4      251.46      254.42     13.13 o
   7   4   4       14.16        7.53      7.94 o
 -10   5   4      274.02      243.46     15.69 o
  -9   5   4      468.97      466.64     16.23 o
  -8   5   4      339.18      341.79     12.22 o
  -7   5   4      172.96      174.13      8.29 o
  -6   5   4       51.61       70.77      7.66 o
  -5   5   4     3789.56     4013.60    136.07 o
  -4   5   4     3527.98     3586.53    103.53 o
  -3   5   4        0.44        6.82      3.78 o
  -2   5   4       69.66       59.86      3.94 o
  -1   5   4     2347.58     2159.65     29.56 o
   0   5   4      819.80      748.61     16.84 o
   1   5   4      401.75      409.02     10.58 o
   2   5   4      147.50      137.82      6.65 o
   3   5   4      961.25      927.44     24.60 o
   4   5   4     2496.87     2514.66     78.75 o
   5   5   4      581.45      619.56     20.56 o
   6   5   4      364.73      401.17     16.75 o
   7   5   4       25.50       24.76      7.21 o
 -10   6   4       53.01       39.31      8.82 o
  -9   6   4        4.24       -0.89      6.67 o
  -8   6   4       17.12       11.90      4.30 o
  -7   6   4       30.05       37.08      5.08 o
  -6   6   4     1002.74      994.31     29.35 o
  -5   6   4       81.10       75.26      6.39 o
  -4   6   4      179.12      212.25     10.10 o
  -3   6   4       35.63       39.03      5.70 o
  -2   6   4       18.32       27.57      3.93 o
  -1   6   4       22.74       34.74      3.29 o
   0   6   4      698.79      676.07     13.38 o
   1   6   4      793.93      771.98     15.02 o
   2   6   4      249.45      252.49      9.14 o
   3   6   4      976.62      930.99     36.45 o
   4   6   4     3337.70     3457.84     74.88 o
   5   6   4       42.56       43.39      8.18 o
   6   6   4       20.67       22.00      6.61 o
   7   6   4        9.71       12.99      9.69 o
 -10   7   4       23.98       19.15      6.42 o
  -9   7   4        1.05       -0.82      6.36 o
  -8   7   4      165.66      187.98      8.87 o
  -7   7   4      930.76      990.65     22.65 o
  -6   7   4     1716.13     1801.12     35.54 o
  -5   7   4       46.37       42.99      5.30 o
  -4   7   4       30.62       30.27      5.29 o
  -3   7   4     2510.42     2460.46     75.50 o
  -2   7   4      548.54      544.53     14.33 o
  -1   7   4       26.65       21.17      3.52 o
   0   7   4       51.52       50.94      3.98 o
   1   7   4      799.26      752.34     20.03 o
   2   7   4      127.86      129.40      7.55 o
   3   7   4      483.74      438.59     30.62 o
   4   7   4      687.68      715.24     27.85 o
   5   7   4      617.20      686.24     64.12 o
   6   7   4       95.50       85.51     14.20 o
   7   7   4       99.40       86.95     22.00 o
  -9   8   4       13.89       30.66     15.05 o
  -8   8   4      423.34      437.75     16.98 o
  -7   8   4        3.35        4.85      5.02 o
  -6   8   4       36.17       44.00      7.44 o
  -5   8   4      312.02      314.90     14.69 o
  -4   8   4     1225.64     1201.77     58.99 o
  -3   8   4       83.11       85.34      7.76 o
  -2   8   4      389.95      363.96     11.82 o
  -1   8   4      794.30      764.73     17.68 o
   0   8   4      262.71      267.95      8.79 o
   1   8   4      139.02      135.72      6.84 o
   2   8   4      228.58      199.09     10.52 o
   3   8   4     1353.81     1275.34     32.45 o
   4   8   4       53.42       42.95      9.47 o
   5   8   4      306.28      308.89     19.48 o
   6   8   4      789.66      821.71     47.78 o
   7   8   4      829.59      769.24     64.19 o
  -9   9   4       36.75       60.98     15.96 o
  -8   9   4       79.67       72.32      7.70 o
  -7   9   4      171.66      176.72      9.99 o
  -6   9   4      288.60      285.32     22.50 o
  -5   9   4      470.24      476.55     17.56 o
  -4   9   4     1219.74     1218.75     43.58 o
  -3   9   4       14.33       14.02      6.48 o
  -2   9   4        3.99        1.04      3.23 o
  -1   9   4      676.35      665.65     24.08 o
   0   9   4       22.32       13.82      4.38 o
   1   9   4        1.74        0.79      3.80 o
   2   9   4      789.47      710.80     34.89 o
   3   9   4      543.18      580.22     39.84 o
   4   9   4        5.84       17.14      7.93 o
   5   9   4        8.83       11.62      7.99 o
   6   9   4       26.45        5.99      7.53 o
   7   9   4       90.44       82.61     19.15 o
  -9  10   4       60.78       56.02      9.52 o
  -8  10   4      340.13      317.61     17.57 o
  -7  10   4      145.26      154.60     11.16 o
  -6  10   4      835.14      906.59     25.64 o
  -5  10   4        0.04       -3.03      4.37 o
  -4  10   4     1651.04     1652.71     35.92 o
  -3  10   4       12.85       16.53      7.34 o
  -2  10   4     1608.15     1583.51     40.73 o
  -1  10   4       37.83       37.01      5.75 o
   0  10   4      486.38      488.55     15.24 o
   1  10   4      837.85      809.26     29.52 o
   2  10   4      437.41      399.31     30.31 o
   3  10   4       20.45       16.64      5.87 o
   4  10   4      273.56      302.28     19.72 o
   5  10   4      960.53      959.51     43.31 o
   6  10   4       62.83       49.85     10.65 o
  -9  11   4       50.00       49.89     11.21 o
  -8  11   4       92.01       99.95     14.57 o
  -7  11   4      102.51       90.23      9.33 o
  -6  11   4       52.81       44.77      6.98 o
  -5  11   4       11.02        7.92      5.98 o
  -4  11   4       85.59       68.68      8.57 o
  -3  11   4        2.76        0.63      5.19 o
  -2  11   4     1202.75     1151.00     29.82 o
  -1  11   4        0.18       -0.08      5.15 o
   0  11   4       17.96       23.12      5.27 o
   1  11   4      126.42      112.25     13.99 o
   2  11   4      353.33      378.46     16.41 o
   3  11   4      143.63      154.82     13.01 o
   5  11   4        0.81        2.05      6.20 o
   6  11   4      115.82      110.51     12.29 o
  -8  12   4      203.34      189.03     11.40 o
  -7  12   4      108.39       84.19     10.20 o
  -6  12   4      191.11      210.07     13.51 o
  -5  12   4        0.46        0.90      4.95 o
  -4  12   4      566.85      551.01     19.26 o
  -3  12   4      793.43      827.01     27.87 o
  -2  12   4     2178.92     2246.10     34.99 o
  -1  12   4      285.22      283.66     11.48 o
   0  12   4        3.88        4.11      3.93 o
   1  12   4        0.72        3.26      4.00 o
   2  12   4       79.41       57.27      6.66 o
   3  12   4       77.17       84.01     10.43 o
   4  12   4       95.79      101.82     12.90 o
   5  12   4      104.42       90.90     11.46 o
   6  12   4      130.64      136.50     15.18 o
  -8  13   4        7.01       -1.04     11.64 o
  -7  13   4      216.59      206.55     21.35 o
  -6  13   4       19.09       20.68      5.80 o
  -5  13   4      358.22      345.32     17.14 o
  -4  13   4      180.22      194.47     12.84 o
  -3  13   4      321.32      330.01     25.10 o
  -2  13   4        3.07        6.52      4.31 o
  -1  13   4        8.30        6.96      4.05 o
   0  13   4       84.41       86.92      6.89 o
   1  13   4      387.58      378.65     13.83 o
   2  13   4      237.65      215.62     12.38 o
   3  13   4       28.80       37.56      9.39 o
   4  13   4      235.34      246.26     18.30 o
   5  13   4       53.39       66.56     11.21 o
  -8  14   4        3.22       -8.82      8.40 o
  -7  14   4       83.08      112.62     15.64 o
  -6  14   4       23.49       20.16      8.61 o
  -5  14   4        0.44        9.71      9.69 o
  -4  14   4      135.13      160.46     11.17 o
  -3  14   4       13.27        7.99      4.80 o
  -2  14   4      609.75      619.95     30.90 o
  -1  14   4       71.73       64.34      6.20 o
   0  14   4       12.27       12.98      4.44 o
   1  14   4      390.32      360.99     13.64 o
   2  14   4       46.35       45.99      7.04 o
   3  14   4        0.16        8.86      7.34 o
   4  14   4        7.28        7.20      9.52 o
   5  14   4        1.07       -7.43      7.99 o
  -7  15   4      222.53      212.12     42.93 o
  -6  15   4      101.57      102.78     11.66 o
  -5  15   4      250.85      269.89     14.33 o
  -4  15   4       84.69       88.90      8.05 o
  -3  15   4      593.53      631.36     34.59 o
  -2  15   4      140.97      142.03     12.92 o
  -1  15   4      280.73      295.05     16.37 o
   0  15   4      291.17      313.45     19.80 o
   1  15   4      458.65      450.79     25.09 o
   2  15   4      205.11      223.27     16.44 o
   3  15   4       46.04       32.28      8.69 o
   4  15   4      316.61      305.87     19.32 o
  -6  16   4        0.08       -3.30      6.68 o
  -5  16   4      185.48      202.56     21.93 o
  -4  16   4       38.50       42.04      6.94 o
  -3  16   4      126.16      141.32      9.05 o
  -2  16   4        5.83       10.67      5.14 o
  -1  16   4        0.84        3.39      5.09 o
   0  16   4        5.46       -1.45      5.43 o
   1  16   4      158.36      165.81     18.48 o
   2  16   4       14.91       22.38     11.57 o
   3  16   4       71.43       70.96     13.10 o
   4  16   4        0.05        3.28      7.19 o
  -6  17   4       11.40       17.89      9.79 o
  -5  17   4      159.00      177.90     11.63 o
  -4  17   4       87.74      100.76     11.46 o
  -3  17   4       44.50       53.59      7.09 o
  -2  17   4       22.19       33.97      9.75 o
  -1  17   4      653.83      675.59     55.15 o
   0  17   4       97.74       78.55      7.41 o
   1  17   4       10.11        9.80      5.53 o
   2  17   4      109.93      146.51     15.09 o
   3  17   4      530.81      570.55     29.92 o
  -5  18   4        2.20       -0.27      6.87 o
  -4  18   4      483.10      525.00     33.31 o
  -3  18   4      298.80      315.96     21.21 o
  -2  18   4      140.88      144.14     10.74 o
  -1  18   4        4.92       -2.65      8.42 o
   0  18   4      145.83      145.85     21.40 o
   1  18   4      380.85      390.54     26.27 o
   2  18   4        0.84        2.06      7.84 o
  -4  19   4        0.55       -0.20      6.08 o
  -3  19   4      308.13      289.65     33.70 o
  -2  19   4       61.83       63.53      8.65 o
  -1  19   4        8.98       10.35      6.40 o
   0  19   4        0.25       -1.37      5.56 o
   1  19   4       28.34       16.03      7.91 o
 -10   1   5      405.49      368.83     18.69 o
  -9   1   5      188.77      182.98     12.90 o
  -8   1   5     1073.52     1140.99     28.59 o
  -7   1   5      321.30      328.87     11.19 o
  -6   1   5      858.43      893.63     20.81 o
  -5   1   5       14.29       14.01      2.82 o
  -4   1   5      593.51      577.49     11.64 o
  -3   1   5     1484.11     1525.35     21.74 o
  -2   1   5      446.00      432.23     10.80 o
  -1   1   5      860.42      832.01     12.84 o
   0   1   5      505.47      465.26     10.37 o
   1   1   5      316.22      280.90      8.31 o
   2   1   5      142.19      145.80      5.15 o
   3   1   5       86.26       87.24      4.30 o
   4   1   5      291.49      310.13      9.94 o
   5   1   5      917.82      854.64     39.87 o
   6   1   5      153.81      150.24     20.27 o
   7   1   5       91.02      104.66     13.74 o
 -10   2   5       17.52       16.83      7.22 o
  -9   2   5       75.55       74.44     16.49 o
  -8   2   5       30.91       33.67      6.07 o
  -7   2   5      127.05      122.78      7.13 o
  -6   2   5        0.31       -0.83      3.04 o
  -5   2   5     1265.01     1299.93     30.15 o
  -4   2   5      231.68      233.95      7.11 o
  -3   2   5     2149.77     2306.45     36.82 o
  -2   2   5       12.63       12.57      2.93 o
  -1   2   5      119.05      112.17      5.68 o
   0   2   5     1097.62     1183.47     19.30 o
   1   2   5      615.45      629.34     12.26 o
   2   2   5      500.82      520.40     13.25 o
   3   2   5        4.83        1.80      2.64 o
   4   2   5      377.89      393.23     12.72 o
   5   2   5       21.31       12.76      4.81 o
   6   2   5       23.70       18.71      9.98 o
   7   2   5       24.43       35.59     14.66 o
 -10   3   5      113.19      127.74     10.93 o
  -9   3   5       10.35        6.12      8.46 o
  -8   3   5       99.37      103.98      6.66 o
  -7   3   5       68.89       71.36      5.54 o
  -6   3   5      317.34      305.94     13.63 o
  -5   3   5       18.44       15.15      3.75 o
  -4   3   5      196.25      180.01      9.01 o
  -3   3   5     1030.67     1092.79     26.33 o
  -2   3   5     2059.73     2160.79     33.13 o
  -1   3   5      560.52      580.38     18.22 o
   0   3   5       15.92       17.54      2.66 o
   1   3   5       55.82       58.33      5.07 o
   2   3   5     2928.26     2881.56     62.05 o
   3   3   5      225.90      194.80      8.74 o
   4   3   5       32.24       30.48      4.21 o
   5   3   5      271.73      256.17     15.25 o
   6   3   5       28.91       44.11     11.31 o
   7   3   5      193.99      198.02     14.95 o
 -10   4   5        1.39       -1.68      8.16 o
  -9   4   5        2.06        0.24      4.76 o
  -8   4   5      117.28      118.39      6.75 o
  -7   4   5     2096.49     2188.37     30.12 o
  -6   4   5        5.74        5.62      4.45 o
  -5   4   5       12.86       10.58      5.26 o
  -4   4   5       82.39       74.06      6.10 o
  -3   4   5     2972.88     2881.10     56.12 o
  -2   4   5     1931.83     1872.31     30.25 o
  -1   4   5      552.08      562.69     21.63 o
   0   4   5      183.76      199.45      7.08 o
   1   4   5        0.52       -0.32      2.24 o
   2   4   5       90.51       95.83      6.43 o
   3   4   5        4.61        2.04      2.95 o
   4   4   5       93.59       94.08      7.52 o
   5   4   5       18.38       28.64      7.27 o
   6   4   5      309.08      345.77     20.92 o
   7   4   5       33.42       29.47     10.54 o
 -10   5   5       10.43       10.49      6.78 o
  -9   5   5       29.23       26.38      6.48 o
  -8   5   5        1.42        3.90      4.27 o
  -7   5   5       18.19       22.20      4.41 o
  -6   5   5      878.35      887.55     24.97 o
  -5   5   5      283.02      283.76     18.80 o
  -4   5   5      199.78      197.76      9.26 o
  -3   5   5      175.67      183.64      9.40 o
  -2   5   5       30.85       18.40      4.12 o
  -1   5   5     1455.89     1536.74     35.35 o
   0   5   5      777.37      754.90     20.06 o
   1   5   5        5.59        6.82      2.74 o
   2   5   5       16.67       13.96      3.41 o
   3   5   5      344.86      375.78     21.86 o
   4   5   5      925.99      934.91     20.04 o
   5   5   5      228.22      246.02     21.67 o
   6   5   5      164.02      157.48     14.15 o
   7   5   5      172.39      172.91     18.31 o
 -10   6   5        4.64        4.31      7.84 o
  -9   6   5      948.43      939.60     44.53 o
  -8   6   5      131.11      150.13      7.84 o
  -7   6   5        0.40       -4.32      4.12 o
  -6   6   5     1083.67     1153.08     25.24 o
  -5   6   5     1451.08     1377.09     96.09 o
  -4   6   5      928.76      912.03     51.16 o
  -3   6   5        0.16        0.73      4.21 o
  -2   6   5       82.58      102.12      6.09 o
  -1   6   5      555.46      508.17     17.99 o
   0   6   5     2276.65     2158.51     64.05 o
   1   6   5      327.77      306.71     10.06 o
   2   6   5       24.60       17.46      3.58 o
   3   6   5       53.73       44.05      7.87 o
   4   6   5      486.03      550.92     47.74 o
   5   6   5      456.68      481.17     17.14 o
   6   6   5       33.09       27.96      9.53 o
 -10   7   5      176.03      186.31     22.57 o
  -9   7   5       68.88       71.05      7.78 o
  -8   7   5      255.95      239.32     12.45 o
  -7   7   5      141.62      156.02     16.05 o
  -6   7   5      852.56      831.07     22.80 o
  -5   7   5      267.35      261.77     22.09 o
  -4   7   5      487.82      477.14     16.58 o
  -3   7   5       23.82       23.69      4.98 o
  -2   7   5       98.27      100.61      6.01 o
  -1   7   5        3.17       -0.16      3.30 o
   0   7   5      920.93      849.05     32.27 o
   1   7   5      856.48      837.06     31.83 o
   2   7   5        0.60        1.20      2.72 o
   3   7   5       17.02       16.40     10.23 o
   4   7   5       37.54       41.42      9.49 o
   5   7   5      889.42      879.81     30.96 o
   6   7   5        0.03        1.72      8.07 o
  -9   8   5       16.71       17.08     11.54 o
  -8   8   5      377.62      373.67     15.66 o
  -7   8   5      697.24      722.97     34.99 o
  -6   8   5       23.78       34.77      7.73 o
  -5   8   5       88.33       85.18      7.37 o
  -4   8   5      606.09      582.02     41.16 o
  -3   8   5     1012.16      993.88     32.80 o
  -2   8   5      870.47      884.85     34.16 o
  -1   8   5       29.72       34.07      4.65 o
   0   8   5        1.48       -1.06      4.77 o
   1   8   5      798.49      734.85     37.55 o
   2   8   5     1069.48      896.65     52.81 o
   3   8   5      159.09      148.55     10.40 o
   4   8   5       30.34       19.18      9.60 o
   5   8   5        1.64       -2.05      6.56 o
   6   8   5      616.46      597.46     24.85 o
  -9   9   5      117.41       95.41     13.18 o
  -8   9   5      857.59      877.77     22.74 o
  -7   9   5      255.49      256.16     12.55 o
  -6   9   5      554.53      531.69     19.40 o
  -5   9   5      323.11      313.46     25.81 o
  -4   9   5      395.89      384.62     17.03 o
  -3   9   5      420.57      420.07     18.56 o
  -2   9   5     1322.35     1313.28     32.42 o
  -1   9   5      653.95      615.46     18.09 o
   0   9   5        4.42        6.55      4.40 o
   1   9   5       44.66       35.23      5.24 o
   2   9   5     1559.45     1502.58     40.76 o
   3   9   5      521.95      534.92     42.49 o
   4   9   5      108.04      123.77     11.04 o
   5   9   5       20.78       28.29     17.87 o
   6   9   5      410.36      384.22     36.99 o
  -9  10   5      505.97      474.59     35.21 o
  -8  10   5       28.59       23.65      7.66 o
  -7  10   5      152.65      177.28     12.00 o
  -6  10   5       43.52       43.37      7.20 o
  -5  10   5       95.49       87.60      8.65 o
  -4  10   5       27.00       29.63      9.19 o
  -3  10   5      943.52      901.81     26.90 o
  -2  10   5      557.36      554.69     15.41 o
  -1  10   5      548.25      556.09     15.86 o
   0  10   5      322.51      311.90     15.22 o
   1  10   5      765.07      750.51     50.56 o
   2  10   5      185.30      182.91     16.80 o
   3  10   5      249.08      233.76     14.12 o
   4  10   5      145.75      138.15     24.35 o
   5  10   5       47.57       48.95      8.61 o
   6  10   5       90.36      103.21     12.31 o
  -9  11   5      149.70      130.72     26.47 o
  -8  11   5       19.00       15.59      6.04 o
  -7  11   5        0.05       -0.08      5.35 o
  -6  11   5      521.13      524.27     21.01 o
  -5  11   5      207.44      221.18     12.61 o
  -4  11   5       13.11       10.29      5.00 o
  -3  11   5     1976.76     1987.80     53.72 o
  -2  11   5        5.19        6.69      4.47 o
  -1  11   5       78.61       79.62      6.95 o
   0  11   5     3816.62     3803.08     58.29 o
   1  11   5      856.16      844.08     26.55 o
   2  11   5      182.45      160.51      9.10 o
   3  11   5       23.46       13.86      6.77 o
   4  11   5      530.38      521.91     19.29 o
   5  11   5      426.97      435.06     24.74 o
  -8  12   5      101.18       97.20     20.71 o
  -7  12   5       54.39       46.42     13.48 o
  -6  12   5      293.99      280.74     15.61 o
  -5  12   5      563.21      600.54     40.54 o
  -4  12   5      757.65      782.47     23.13 o
  -3  12   5       10.03        9.54     11.18 o
  -2  12   5       75.65       76.31      7.13 o
  -1  12   5      802.60      793.64     35.80 o
   0  12   5     2065.44     2097.91     46.93 o
   1  12   5        1.75        4.92      4.86 o
   2  12   5       19.09        8.56      5.74 o
   3  12   5      297.87      295.19     16.21 o
   4  12   5       21.77        8.67      8.10 o
   5  12   5      100.29      122.64     14.77 o
  -8  13   5      361.46      322.63     27.11 o
  -7  13   5       12.40       27.58      9.31 o
  -6  13   5        8.54       15.22      6.60 o
  -5  13   5      515.74      494.78     20.22 o
  -4  13   5      234.75      251.09     14.88 o
  -3  13   5       54.52       48.92      8.20 o
  -2  13   5      229.69      252.17     15.69 o
  -1  13   5      385.69      394.71     20.67 o
   0  13   5     1030.62     1049.44     31.53 o
   1  13   5       28.28       33.06      5.82 o
   2  13   5     1568.69     1568.25     42.54 o
   3  13   5      734.48      682.31     21.81 o
   4  13   5      111.46      116.68     23.48 o
  -7  14   5      748.34      781.42     24.12 o
  -6  14   5      366.00      375.95     20.84 o
  -5  14   5      323.85      326.91     16.61 o
  -4  14   5      239.06      250.53     14.20 o
  -3  14   5      882.13      957.27     37.74 o
  -2  14   5     1111.37     1074.18     45.47 o
  -1  14   5      156.65      147.71      8.15 o
   0  14   5      180.42      175.66      9.77 o
   1  14   5      624.27      641.08     19.84 o
   2  14   5      122.01      121.57     23.75 o
   3  14   5        7.93        6.53      6.16 o
   4  14   5      158.56      166.37     21.78 o
  -7  15   5       39.53       38.79     13.96 o
  -6  15   5       66.18       66.25      8.85 o
  -5  15   5       70.52       76.06      7.89 o
  -4  15   5       24.40       20.42      6.94 o
  -3  15   5        8.90        7.69      4.54 o
  -2  15   5        3.11        1.19      5.65 o
  -1  15   5      180.94      186.76     11.96 o
   0  15   5      266.80      282.81     16.27 o
   1  15   5      306.79      305.08     12.49 o
   2  15   5      158.50      182.84     12.98 o
   3  15   5      184.79      174.36     12.03 o
  -6  16   5      677.56      688.97     23.53 o
  -5  16   5      723.59      787.56     21.19 o
  -4  16   5      429.19      447.97     22.17 o
  -3  16   5       66.90       62.01      7.06 o
  -2  16   5        1.31        2.77      5.82 o
  -1  16   5     1405.08     1464.84     80.83 o
   0  16   5      162.59      152.50      9.62 o
   1  16   5        2.46        3.91      7.99 o
   2  16   5      124.92      124.22     11.72 o
   3  16   5      316.12      287.77     22.21 o
  -5  17   5       15.07       13.60      6.60 o
  -4  17   5        1.97        2.88      7.45 o
  -3  17   5      107.13      109.37      9.31 o
  -2  17   5       55.04       53.28      8.47 o
  -1  17   5      166.33      177.93     24.93 o
   0  17   5      102.52      101.99      8.30 o
   1  17   5      487.05      520.04     27.45 o
   2  17   5        0.19       -1.52      5.82 o
  -4  18   5      374.82      383.21     22.72 o
  -3  18   5      500.73      524.96     29.63 o
  -2  18   5      231.30      225.09     55.78 o
  -1  18   5       37.60       27.24      7.39 o
   0  18   5       25.87       26.48      6.66 o
   1  18   5      607.49      592.81     48.31 o
  -2  19   5       69.06       67.37     12.32 o
  -1  19   5      151.80      160.17     14.14 o
 -10   0   6       59.41       70.13     12.94 o
  -9   0   6      209.38      198.34     17.59 o
  -8   0   6        7.89       10.19     12.00 o
  -7   0   6      244.88      263.56     11.32 o
  -6   0   6       74.04       65.40      7.28 o
  -5   0   6      109.76       94.97      6.65 o
  -4   0   6     1401.38     1452.43     40.54 o
  -3   0   6       75.05       85.16      8.30 o
  -2   0   6      356.57      354.63     15.13 o
  -1   0   6       68.95       75.25      7.21 o
   0   0   6      232.88      260.73     13.97 o
   1   0   6     2787.33     2846.28     43.23 o
   2   0   6       48.85       52.38      6.09 o
   3   0   6        0.53        1.29      4.01 o
   4   0   6      477.05      484.31     32.19 o
   5   0   6     1423.25     1542.38     54.57 o
   6   0   6        0.08       20.57     13.38 o
 -10   1   6       70.39       55.70     19.87 o
  -9   1   6      569.68      567.25     54.89 o
  -8   1   6      149.21      159.98      8.98 o
  -7   1   6      263.89      268.92      9.56 o
  -6   1   6       92.74       87.14      5.44 o
  -5   1   6      943.01      902.19     20.68 o
  -4   1   6     1279.12     1294.42     22.61 o
  -3   1   6      673.49      649.23     14.63 o
  -2   1   6     1093.41     1110.51     19.64 o
  -1   1   6      588.99      533.03     15.77 o
   0   1   6     4489.85     4579.73     36.21 o
   1   1   6       12.32       13.75      3.02 o
   2   1   6      153.50      145.92      6.10 o
   3   1   6        7.60       11.14      3.31 o
   4   1   6      413.94      434.25     16.90 o
   5   1   6       81.46       76.97     14.22 o
   6   1   6        0.57       -0.01      9.73 o
 -10   2   6        0.09        3.42      6.71 o
  -9   2   6      429.40      418.76     21.61 o
  -8   2   6      158.69      163.27      7.89 o
  -7   2   6     1047.35     1025.69     33.02 o
  -6   2   6      708.54      729.57     13.89 o
  -5   2   6      170.52      169.53      6.00 o
  -4   2   6        0.95        2.40      3.26 o
  -3   2   6       34.64       26.27      3.52 o
  -2   2   6     2213.46     2173.13     28.93 o
  -1   2   6      647.12      625.11     14.11 o
   0   2   6      148.11      149.15      6.41 o
   1   2   6      544.39      580.74     21.86 o
   2   2   6      125.69      136.63      5.91 o
   3   2   6     1103.69     1183.04     19.16 o
   4   2   6       49.38       47.42     11.40 o
   5   2   6       68.53       64.52     10.24 o
   6   2   6      406.90      431.84     41.09 o
 -10   3   6       16.59       21.96      8.60 o
  -9   3   6        0.65        1.15      5.40 o
  -8   3   6       55.42       48.94      5.48 o
  -7   3   6      419.01      437.18     12.25 o
  -6   3   6      945.70      991.03     23.70 o
  -5   3   6        0.06        1.17      3.77 o
  -4   3   6      451.73      450.48     12.37 o
  -3   3   6      230.83      196.35      6.97 o
  -2   3   6     3311.05     3316.92     42.31 o
  -1   3   6      159.34      174.62      7.14 o
   0   3   6       33.18       41.22      3.84 o
   1   3   6     1310.50     1283.17     43.33 o
   2   3   6     4603.09     4592.62     45.33 o
   3   3   6      440.44      410.98     15.64 o
   4   3   6        0.09       -6.39      4.84 o
   5   3   6      152.45      156.90     12.47 o
   6   3   6      141.08      113.34     11.45 o
 -10   4   6      236.93      229.15     18.01 o
  -9   4   6       84.26       91.73      9.53 o
  -8   4   6        0.17       -1.75      3.96 o
  -7   4   6        4.07        5.59      4.53 o
  -6   4   6      354.24      374.47     13.70 o
  -5   4   6      393.06      401.63     18.25 o
  -4   4   6       67.17       70.54      6.44 o
  -3   4   6       44.46       48.93      4.78 o
  -2   4   6      111.96      146.58      9.00 o
  -1   4   6       10.68        7.50      3.16 o
   0   4   6      612.16      609.24     14.53 o
   1   4   6     1313.70     1262.38     52.24 o
   2   4   6     1125.90     1029.56     51.56 o
   3   4   6      341.65      316.54     10.37 o
   4   4   6      208.32      205.07     12.60 o
   5   4   6      564.01      699.48     39.02 o
   6   4   6        5.32        8.48      8.49 o
 -10   5   6        8.62        6.73      6.28 o
  -9   5   6      499.93      535.30     19.30 o
  -8   5   6      304.96      323.69     11.37 o
  -7   5   6        9.97        9.62      5.32 o
  -6   5   6        4.74        4.11      6.66 o
  -5   5   6     1313.05     1270.18     24.73 o
  -4   5   6      919.29      898.64     29.15 o
  -3   5   6       42.16       37.37      6.91 o
  -2   5   6      237.32      260.72     12.26 o
  -1   5   6     2308.57     2323.53     51.33 o
   0   5   6      870.69      842.01     28.62 o
   1   5   6      102.20       92.04      5.94 o
   2   5   6      544.29      500.81     25.15 o
   3   5   6     2447.29     2350.83     41.06 o
   4   5   6      699.85      727.17     50.91 o
   5   5   6        0.42       -0.70      5.64 o
   6   5   6        6.25        3.11      8.88 o
 -10   6   6      182.92      226.26     24.13 o
  -9   6   6       85.46       95.18      8.65 o
  -8   6   6      215.04      224.40     11.10 o
  -7   6   6       35.72       33.22      6.59 o
  -6   6   6      356.46      356.90     13.16 o
  -5   6   6        7.87        7.58      7.17 o
  -4   6   6       77.67       81.01      7.45 o
  -3   6   6      220.57      217.61     11.53 o
  -2   6   6      129.19      148.26     16.35 o
  -1   6   6       15.38       17.53      6.90 o
   0   6   6      126.09      117.51      7.36 o
   1   6   6      516.93      447.33     32.58 o
   2   6   6       95.23      100.80     14.34 o
   3   6   6       74.06       74.92     21.08 o
   4   6   6       96.86      106.64     10.80 o
   5   6   6      607.40      651.21     29.85 o
   6   6   6      198.70      219.24     17.55 o
  -9   7   6       84.33       91.69     14.20 o
  -8   7   6       89.79       65.17      7.28 o
  -7   7   6     1625.11     1689.83     39.92 o
  -6   7   6     3027.39     3220.41     66.00 o
  -5   7   6       65.52       65.99     15.57 o
  -4   7   6       44.29       45.33      7.21 o
  -3   7   6     2726.13     2833.30     71.16 o
  -2   7   6      261.54      252.40     11.29 o
  -1   7   6        6.01        3.60      4.37 o
   0   7   6       41.73       51.36      6.74 o
   1   7   6      784.40      841.71     26.55 o
   2   7   6      419.05      409.10     37.80 o
   3   7   6        1.99        3.26      7.01 o
   4   7   6      122.75      129.00     10.65 o
   5   7   6       61.81       70.56      8.73 o
  -9   8   6      181.94      153.09     10.09 o
  -8   8   6       15.35        9.12      7.14 o
  -7   8   6       11.23       10.72      5.97 o
  -6   8   6      138.43      150.31     16.54 o
  -5   8   6        4.23        4.59      4.70 o
  -4   8   6     1911.30     1925.45     36.28 o
  -3   8   6      180.86      191.66     10.72 o
  -2   8   6       67.74       78.08     10.46 o
  -1   8   6      219.43      236.77     14.41 o
   0   8   6        6.68        8.10      4.63 o
   1   8   6       51.43       54.03      7.55 o
   2   8   6      728.07      704.93     21.85 o
   3   8   6      459.69      484.98     20.63 o
   4   8   6      163.38      168.49     14.20 o
   5   8   6      127.31      116.97     13.27 o
  -9   9   6       20.19       15.64      4.40 o
  -8   9   6     1025.04      993.90     33.97 o
  -7   9   6       78.76       82.05      8.14 o
  -6   9   6       56.66       64.23     18.61 o
  -5   9   6     1886.05     1981.54     38.74 o
  -4   9   6      601.56      628.02     22.70 o
  -3   9   6       76.36       87.73      7.98 o
  -2   9   6        3.19        2.30      3.92 o
  -1   9   6      708.83      640.95     45.51 o
   0   9   6       10.89       16.03      5.30 o
   1   9   6       44.06       60.93      8.23 o
   2   9   6        0.42       -0.22      5.93 o
   3   9   6       56.14       61.96     16.98 o
   4   9   6       12.31       14.97      7.08 o
   5   9   6        0.31       15.90     19.29 o
  -9  10   6       70.34       95.82     13.02 o
  -8  10   6       84.57       64.91     14.31 o
  -7  10   6       25.09       28.50      7.60 o
  -6  10   6      836.12      886.54     46.79 o
  -5  10   6       66.10       57.51      7.50 o
  -4  10   6      299.51      305.96     16.43 o
  -3  10   6      646.47      600.64     21.65 o
  -2  10   6      642.77      648.92     18.66 o
  -1  10   6        7.19        7.45      4.11 o
   0  10   6        0.74        2.95      5.59 o
   1  10   6      601.06      619.58     27.43 o
   2  10   6      104.33      102.64      9.49 o
   3  10   6       83.55       93.82     10.13 o
   4  10   6      773.81      769.24     25.27 o
   5  10   6      133.51      131.31     18.25 o
  -8  11   6       18.87       19.12      7.27 o
  -7  11   6        0.01       -2.36      8.02 o
  -6  11   6       13.26        7.43      6.72 o
  -5  11   6      145.05      160.41     20.61 o
  -4  11   6       83.17       89.28      8.19 o
  -3  11   6      250.93      247.91     13.33 o
  -2  11   6      127.90      128.76      7.97 o
  -1  11   6      554.56      542.05     15.57 o
   0  11   6        0.27        6.12      5.53 o
   1  11   6      428.92      393.04     39.71 o
   2  11   6      228.31      226.70     14.62 o
   3  11   6       69.88       63.11     13.51 o
   4  11   6       37.80       53.65      9.51 o
  -8  12   6      470.23      456.53     23.69 o
  -7  12   6       20.01       21.84      7.85 o
  -6  12   6       15.85       12.87      6.49 o
  -5  12   6      274.03      315.66     15.90 o
  -4  12   6      846.11      860.41     59.46 o
  -3  12   6       37.85       52.06      7.67 o
  -2  12   6        0.68       -1.81      4.78 o
  -1  12   6     1110.32     1124.42     31.42 o
   0  12   6      113.55       88.84      8.26 o
   1  12   6       81.05       80.84      9.14 o
   2  12   6      167.94      186.83     11.77 o
   3  12   6      274.92      294.24     17.64 o
   4  12   6       21.74       12.85     10.03 o
  -7  13   6       14.29       16.91      9.55 o
  -6  13   6      122.82      131.36     10.24 o
  -5  13   6      663.09      669.94     25.60 o
  -4  13   6        5.87        9.59      6.61 o
  -3  13   6      155.61      138.60     14.20 o
  -2  13   6        9.18        6.76      4.20 o
  -1  13   6        0.04        5.03     15.60 o
   0  13   6       14.88        5.38      7.80 o
   1  13   6      367.72      347.89     15.46 o
   2  13   6       75.97       54.57      7.67 o
   3  13   6       20.56       17.61      8.45 o
   4  13   6      258.94      229.01     17.99 o
  -7  14   6        2.38        2.31      6.17 o
  -6  14   6      195.39      189.49     15.79 o
  -5  14   6        8.33        2.05      6.09 o
  -4  14   6       53.38       51.85     10.03 o
  -3  14   6      226.33      207.08     13.75 o
  -2  14   6      207.91      203.03     14.88 o
  -1  14   6      156.62      148.96     10.68 o
   0  14   6       13.24       13.84      5.67 o
   1  14   6        2.37       -4.73      5.31 o
   2  14   6       25.34       28.73      7.97 o
   3  14   6      263.48      269.10     18.67 o
  -6  15   6      248.37      237.32     27.40 o
  -5  15   6      170.49      188.79     12.87 o
  -4  15   6      101.21      101.89      9.88 o
  -3  15   6      167.24      183.63     12.22 o
  -2  15   6       11.15       14.17      6.87 o
  -1  15   6      155.73      141.46     12.64 o
   0  15   6        0.23        3.48      5.33 o
   1  15   6       19.41       23.43      7.29 o
   2  15   6      334.92      322.26     37.81 o
  -6  16   6       46.55       45.14      7.74 o
  -5  16   6       12.25        8.53      7.38 o
  -4  16   6        0.03       -0.19      5.77 o
  -3  16   6       30.76       32.83      9.55 o
  -2  16   6      231.97      233.29     15.02 o
  -1  16   6      126.78      134.57      8.90 o
   0  16   6        2.06       -2.71      6.65 o
   1  16   6        5.28       -0.53      7.05 o
   2  16   6       21.79       37.06     12.53 o
  -5  17   6      200.13      192.51     13.36 o
  -4  17   6      287.84      279.76     15.10 o
  -3  17   6       16.63       18.06      7.30 o
  -2  17   6       81.29       87.14      9.13 o
  -1  17   6       15.73       10.76      6.92 o
   0  17   6      295.50      262.54     16.09 o
   1  17   6       10.40        8.92      7.95 o
  -3  18   6      138.03      124.76     17.32 o
  -2  18   6       40.21       36.81      8.58 o
  -1  18   6       71.64       78.01      9.90 o
 -10   1   7      297.49      245.10     17.80 o
  -9   1   7      288.58      276.14     16.19 o
  -8   1   7      402.19      379.67     12.55 o
  -7   1   7       60.93       53.86      4.11 o
  -6   1   7      222.96      239.50      7.22 o
  -5   1   7     2823.38     2887.14     33.04 o
  -4   1   7      590.32      591.07     16.94 o
  -3   1   7      271.12      271.46     10.20 o
  -2   1   7      421.88      453.21     13.68 o
  -1   1   7       16.95       16.71      3.91 o
   0   1   7     2457.87     2596.56     49.62 o
   1   1   7      174.89      204.08      7.85 o
   2   1   7      278.62      284.12      8.12 o
   3   1   7      190.39      191.90      7.86 o
   4   1   7       13.91       -1.02      7.78 o
   5   1   7      251.40      313.47     17.91 o
 -10   2   7      141.23      124.93     11.55 o
  -9   2   7      118.63      118.56      9.32 o
  -8   2   7      299.45      299.93     11.30 o
  -7   2   7       34.78       37.60      4.70 o
  -6   2   7        3.56       -1.27      3.07 o
  -5   2   7       44.66       42.81      4.72 o
  -4   2   7      202.86      192.02      7.11 o
  -3   2   7       84.13       89.78      6.11 o
  -2   2   7       67.07       63.89      5.38 o
  -1   2   7        8.32       14.24      4.29 o
   0   2   7       46.19       45.38      4.44 o
   1   2   7       33.88       30.66      3.97 o
   2   2   7       25.12       23.65      4.40 o
   3   2   7       18.53       23.25      4.40 o
   4   2   7      493.61      490.20     23.53 o
   5   2   7        0.12       -5.82      6.77 o
 -10   3   7       91.39       80.03     10.06 o
  -9   3   7       26.61       30.30      5.53 o
  -8   3   7       58.06       60.59      6.04 o
  -7   3   7      297.35      306.35     11.00 o
  -6   3   7      162.39      138.59      8.00 o
  -5   3   7        0.03        1.85      3.47 o
  -4   3   7        0.90       -0.35      2.96 o
  -3   3   7      786.02      785.94     19.30 o
  -2   3   7       22.74       17.90      5.79 o
  -1   3   7       21.60       21.32      4.09 o
   0   3   7      286.10      279.33      8.64 o
   1   3   7      311.92      311.35     18.53 o
   2   3   7      188.75      181.48      7.80 o
   3   3   7     1378.93     1424.56     40.46 o
   4   3   7        1.26       -1.73      4.24 o
   5   3   7       77.68       81.73     16.41 o
 -10   4   7      114.30      102.57     11.35 o
  -9   4   7      275.13      272.23     10.51 o
  -8   4   7       90.16       84.41      8.34 o
  -7   4   7      346.61      388.48     14.68 o
  -6   4   7      953.56      981.65     20.95 o
  -5   4   7      336.93      346.79     12.95 o
  -4   4   7       39.11       24.37      4.24 o
  -3   4   7      137.15      125.95      8.82 o
  -2   4   7     1726.81     1760.72     46.92 o
  -1   4   7      393.70      423.56     30.30 o
   0   4   7       35.20       29.69      4.72 o
   1   4   7        8.97        4.87      4.68 o
   2   4   7      990.47      992.08     20.15 o
   3   4   7        5.13       12.64      6.39 o
   4   4   7      165.69      171.72     10.31 o
   5   4   7      117.74      138.70     14.81 o
  -9   5   7       13.90       20.18      6.05 o
  -8   5   7      102.32       96.26      8.78 o
  -7   5   7      396.78      421.86     15.19 o
  -6   5   7       39.19       39.77      5.76 o
  -5   5   7       35.69       26.27      6.21 o
  -4   5   7        4.29        7.18      5.30 o
  -3   5   7        0.09       -3.31      3.79 o
  -2   5   7        0.06       -4.77      4.50 o
  -1   5   7       20.52       28.98      4.99 o
   0   5   7        3.62        2.91      3.21 o
   1   5   7      495.98      485.71     14.49 o
   2   5   7       20.16       14.76      4.79 o
   3   5   7        6.81       12.63      7.84 o
   4   5   7       45.92       41.63      7.63 o
   5   5   7      172.29      166.28     26.30 o
  -9   6   7      395.77      407.64     16.35 o
  -8   6   7        0.40       -1.61      5.98 o
  -7   6   7       15.34       17.73      5.95 o
  -6   6   7      180.33      190.56     11.18 o
  -5   6   7      496.18      474.84     15.25 o
  -4   6   7     2571.02     2599.04     88.59 o
  -3   6   7       38.41       35.64      7.30 o
  -2   6   7        2.86        4.22      6.31 o
  -1   6   7      212.20      203.65     23.07 o
   0   6   7     2074.77     2040.57     49.41 o
   1   6   7       16.21       15.96      6.35 o
   2   6   7       10.17       16.03      5.91 o
   3   6   7      144.02      157.79     11.13 o
   4   6   7      615.01      647.77     28.34 o
   5   6   7       12.99       20.79     16.46 o
  -9   7   7      483.14      509.43     19.00 o
  -8   7   7      260.97      240.13     13.59 o
  -7   7   7       30.09       27.61      6.39 o
  -6   7   7      233.15      214.63     18.45 o
  -5   7   7      462.19      469.18     17.00 o
  -4   7   7        3.49        8.47      5.56 o
  -3   7   7        4.60        1.54      4.88 o
  -2   7   7       42.62       34.44      8.97 o
  -1   7   7       55.64       44.89      6.96 o
   0   7   7      196.01      188.40     10.73 o
   1   7   7        0.22        5.11      4.95 o
   2   7   7        1.31        4.18      6.33 o
   3   7   7       25.61       23.82      7.40 o
   4   7   7      203.07      207.41     14.58 o
  -9   8   7       58.98       34.76      6.65 o
  -8   8   7      175.79      148.68      9.88 o
  -7   8   7       29.50       34.89      9.19 o
  -6   8   7      107.79      117.90      8.46 o
  -5   8   7      138.28      138.00      9.38 o
  -4   8   7       24.08       23.57      7.31 o
  -3   8   7       71.29       69.91      7.20 o
  -2   8   7     2827.87     2914.56    196.06 o
  -1   8   7        9.88        7.58      5.48 o
   0   8   7      120.80      123.91     14.86 o
   1   8   7      113.37      130.36     15.09 o
   2   8   7      650.20      680.62     28.00 o
   3   8   7       29.73       37.41      7.46 o
   4   8   7       21.43       21.46      8.16 o
  -9   9   7      187.02      151.56     12.08 o
  -8   9   7     1294.31     1246.93     27.10 o
  -7   9   7      562.33      576.26     17.16 o
  -6   9   7       25.48       23.04      7.36 o
  -5   9   7       96.60       84.39      8.88 o
  -4   9   7      105.90      103.88     12.45 o
  -3   9   7       10.61        9.35      5.76 o
  -2   9   7      469.81      486.16     14.88 o
  -1   9   7     1063.52     1028.66     25.06 o
   0   9   7      263.59      246.54     14.08 o
   1   9   7       26.05       25.92      6.94 o
   2   9   7      148.93      164.92     10.77 o
   3   9   7     1274.58     1292.48     60.34 o
   4   9   7        8.78        3.30      7.42 o
  -8  10   7        0.22        1.17      5.75 o
  -7  10   7       25.22       21.59      5.55 o
  -6  10   7      249.40      276.23     14.83 o
  -5  10   7       20.00       17.60      6.45 o
  -4  10   7      446.68      460.26     27.74 o
  -3  10   7       29.73       39.30      5.70 o
  -2  10   7      133.75      155.00      8.12 o
  -1  10   7      385.23      425.27     18.84 o
   0  10   7      950.03      863.94     27.22 o
   1  10   7      150.71      144.15     10.30 o
   2  10   7       55.36       52.30      9.16 o
   3  10   7        9.85        7.91      5.99 o
   4  10   7      182.81      173.61     14.72 o
  -8  11   7       65.10       55.89      8.12 o
  -7  11   7       17.11        7.56      7.59 o
  -6  11   7      185.10      206.43     11.97 o
  -5  11   7      193.21      205.61     22.69 o
  -4  11   7      166.94      156.28     10.76 o
  -3  11   7      111.67      123.81     14.67 o
  -2  11   7      192.55      185.78     10.24 o
  -1  11   7      127.47      140.47     10.38 o
   0  11   7      380.94      330.52     16.27 o
   1  11   7      852.29      862.35     29.55 o
   2  11   7       11.63        4.78      7.91 o
   3  11   7       40.87       34.55      7.20 o
  -7  12   7       33.92       32.18      7.48 o
  -6  12   7       29.35       25.37      7.74 o
  -5  12   7      251.08      249.36     13.39 o
  -4  12   7      375.76      386.13     28.90 o
  -3  12   7      573.46      563.59     21.16 o
  -2  12   7        0.47        0.99      4.31 o
  -1  12   7     1236.83     1220.77     31.74 o
   0  12   7      236.76      242.05     13.34 o
   1  12   7      421.51      423.72     20.97 o
   2  12   7       40.59       28.73     10.47 o
   3  12   7      457.56      454.64     26.87 o
  -7  13   7      172.56      153.98     13.75 o
  -6  13   7        0.03       -0.62      6.92 o
  -5  13   7        0.36       -0.14      6.16 o
  -4  13   7       73.99       79.95      9.53 o
  -3  13   7       73.53       74.84      7.51 o
  -2  13   7      577.43      601.53     23.26 o
  -1  13   7       93.76       99.91      9.21 o
   0  13   7        0.55       -5.53      7.57 o
   1  13   7       11.82        8.21      5.94 o
   2  13   7       18.84       23.95      7.05 o
  -6  14   7      269.30      291.21     15.65 o
  -5  14   7       75.21       59.08      9.38 o
  -4  14   7        1.96        1.43      7.58 o
  -3  14   7     2041.04     1977.57    114.22 o
  -2  14   7     1622.80     1529.61     56.21 o
  -1  14   7       50.20       45.52      8.30 o
   0  14   7       57.60       45.27      9.14 o
   1  14   7      783.39      804.44     28.42 o
   2  14   7      307.33      270.54     18.66 o
  -5  15   7        0.69       -1.76      7.25 o
  -4  15   7       11.63        9.88      7.57 o
  -3  15   7       47.61       51.00     11.25 o
  -2  15   7      710.22      701.74     48.26 o
  -1  15   7        9.30       13.87     12.67 o
   0  15   7      112.06      119.44     10.66 o
   1  15   7       22.06       10.45      6.00 o
  -4  16   7      615.29      555.81     42.50 o
  -3  16   7        1.60        2.44      7.24 o
  -2  16   7      134.82      118.08     13.53 o
  -1  16   7      816.50      783.18     35.66 o
   0  16   7      440.30      375.45     51.69 o
  -9   0   8      523.74      528.90     27.41 o
  -8   0   8       17.92       29.87      6.06 o
  -7   0   8       45.13       46.18      5.69 o
  -6   0   8      353.66      353.39     12.09 o
  -5   0   8       64.98       39.88      7.36 o
  -4   0   8      204.12      210.97     12.43 o
  -3   0   8     1244.90     1255.24     79.17 o
  -2   0   8      393.81      446.77     53.55 o
  -1   0   8     2862.69     3004.74     54.35 o
   0   0   8      393.10      407.12     16.25 o
   1   0   8      954.75     1019.09     33.28 o
   2   0   8      116.75      119.75     10.93 o
   3   0   8      115.77      141.29     15.28 o
   4   0   8      260.28      325.72     23.92 o
  -9   1   8       22.31       16.47      7.35 o
  -8   1   8      104.27      123.96     11.28 o
  -7   1   8       82.23       73.56      4.87 o
  -6   1   8      416.72      426.62     10.43 o
  -5   1   8       93.65       83.98      6.20 o
  -4   1   8     1246.82     1251.19     26.78 o
  -3   1   8       56.45       54.61      6.79 o
  -2   1   8     1318.19     1306.81     25.55 o
  -1   1   8      809.19      837.48     17.21 o
   0   1   8     1515.14     1574.75     24.16 o
   1   1   8      199.29      204.47      8.25 o
   2   1   8       87.40      106.47      5.58 o
   3   1   8      320.80      311.88     17.74 o
   4   1   8       72.81       56.89     10.46 o
  -9   2   8       85.43       72.61      6.87 o
  -8   2   8      368.46      379.93     16.41 o
  -7   2   8      163.70      173.65      8.21 o
  -6   2   8        3.83        3.28      4.15 o
  -5   2   8       12.99       10.32      3.57 o
  -4   2   8      473.36      461.37     20.47 o
  -3   2   8      549.83      560.63     14.82 o
  -2   2   8       56.55       57.15      5.27 o
  -1   2   8     1657.06     1671.10     24.86 o
   0   2   8       16.83       13.02      3.63 o
   1   2   8       84.32       86.65      6.28 o
   2   2   8      135.31      149.97      8.89 o
   3   2   8      845.77      932.43     69.96 o
   4   2   8       77.66      100.31     12.40 o
  -9   3   8       35.82       34.64      5.07 o
  -8   3   8       14.29       17.79     10.26 o
  -7   3   8      935.66      888.53     22.12 o
  -6   3   8      587.26      594.76     15.42 o
  -5   3   8        1.56        3.29      3.84 o
  -4   3   8       20.67       22.71      4.52 o
  -3   3   8      897.85      956.18     29.98 o
  -2   3   8      910.16      965.96     28.08 o
  -1   3   8       91.81      108.23      6.55 o
   0   3   8       34.95       30.79      4.30 o
   1   3   8      725.18      724.84     18.53 o
   2   3   8      589.24      611.14     17.10 o
   3   3   8      166.37      139.44     20.45 o
   4   3   8        0.20        3.39      7.98 o
  -9   4   8      542.37      516.34     17.19 o
  -8   4   8      159.52      179.92     10.74 o
  -7   4   8      145.58      119.90     11.99 o
  -6   4   8      207.64      205.96     10.08 o
  -5   4   8      200.11      188.44      7.84 o
  -4   4   8        0.34       -5.33      3.90 o
  -3   4   8       23.15       28.54      5.96 o
  -2   4   8      331.21      324.92     11.70 o
  -1   4   8        2.48        7.48      4.79 o
   0   4   8        2.53        2.80      3.67 o
   1   4   8      182.22      177.63      8.70 o
   2   4   8        2.54        1.29      5.75 o
   3   4   8      116.79      108.91     11.78 o
   4   4   8      341.99      347.03     35.97 o
  -9   5   8      361.91      355.05     18.43 o
  -8   5   8     1491.25     1512.80     45.25 o
  -7   5   8      183.96      181.56      9.68 o
  -6   5   8       43.02       35.34      6.46 o
  -5   5   8     1106.40     1124.64     23.30 o
  -4   5   8      854.32      884.83     27.65 o
  -3   5   8        0.14       -3.40      4.11 o
  -2   5   8       47.67       49.68      6.51 o
  -1   5   8      301.85      331.98     29.35 o
   0   5   8     1592.16     1659.57     35.00 o
   1   5   8       12.66        7.20      4.99 o
   2   5   8       11.28        3.71      7.62 o
   3   5   8       48.39       34.91      8.27 o
   4   5   8      525.68      522.90     43.56 o
  -9   6   8       17.25        5.24      6.25 o
  -8   6   8       34.90       35.16      7.56 o
  -7   6   8      530.15      531.10     32.87 o
  -6   6   8      330.32      337.89     14.23 o
  -5   6   8      172.03      168.27      8.84 o
  -4   6   8      138.37      147.20      8.45 o
  -3   6   8       14.32       11.47      8.38 o
  -2   6   8        1.12       -4.30      7.11 o
  -1   6   8       28.11       32.08      4.86 o
   0   6   8       76.41       59.43      9.35 o
   1   6   8      561.05      500.21     19.05 o
   2   6   8       93.15      121.18     35.84 o
   3   6   8        0.92       -1.46      6.86 o
  -9   7   8       63.41       67.36      8.47 o
  -8   7   8      168.07      156.68     10.63 o
  -7   7   8      914.69      919.02     25.22 o
  -6   7   8      419.19      455.40     16.24 o
  -5   7   8       13.47        7.85      5.54 o
  -4   7   8       31.01       31.61      5.96 o
  -3   7   8     1155.66     1134.99     35.61 o
  -2   7   8      240.41      294.16     19.96 o
  -1   7   8        2.20        1.65      7.74 o
   0   7   8       39.94       40.96      6.60 o
   1   7   8     1190.71     1164.22     35.21 o
   2   7   8      615.41      615.81     44.72 o
   3   7   8       14.02       14.53      7.54 o
  -8   8   8      386.32      392.17     18.14 o
  -7   8   8        0.68       -1.26      6.22 o
  -6   8   8      146.33      142.23     13.90 o
  -5   8   8      207.79      206.26     11.76 o
  -4   8   8      289.61      329.32     34.34 o
  -3   8   8      379.91      362.76     22.09 o
  -2   8   8        0.37        2.98      9.17 o
  -1   8   8      250.12      280.07     14.04 o
   0   8   8        2.55        6.26      6.14 o
   1   8   8      266.10      222.44     25.73 o
   2   8   8       58.80       56.15     13.31 o
   3   8   8       79.00       76.63     10.92 o
  -8   9   8       48.91       58.30      8.00 o
  -7   9   8       28.81       29.89      7.43 o
  -6   9   8        4.19        5.13      4.77 o
  -5   9   8      409.54      367.00     17.65 o
  -4   9   8        2.69        3.91      5.32 o
  -3   9   8       92.26       97.96     21.16 o
  -2   9   8       29.91       19.78      9.83 o
  -1   9   8      731.23      763.00     39.34 o
   0   9   8       70.11       82.04      9.67 o
   1   9   8       24.90       18.49      6.67 o
   2   9   8       13.11       10.61      5.90 o
   3   9   8      519.18      532.32     30.99 o
  -8  10   8        0.22        8.13      5.49 o
  -7  10   8      317.51      313.57     13.60 o
  -6  10   8     1005.50     1004.05     39.12 o
  -5  10   8      739.86      702.35     27.17 o
  -4  10   8      147.58      124.69      9.68 o
  -3  10   8      110.14      114.31      9.64 o
  -2  10   8        0.23       -6.28      6.10 o
  -1  10   8      700.80      731.97     27.10 o
   0  10   8      322.55      303.71     14.33 o
   1  10   8      107.30      104.42     10.15 o
   2  10   8       68.09       91.14      9.50 o
  -7  11   8        0.85        0.67      5.63 o
  -6  11   8        0.47       10.63      7.25 o
  -5  11   8       28.50       23.12      7.87 o
  -4  11   8       53.38       53.07      7.57 o
  -3  11   8        0.32        1.63      5.30 o
  -2  11   8       15.28        4.94      7.16 o
  -1  11   8       59.74       62.46      8.04 o
   0  11   8       65.13       59.62      8.60 o
   1  11   8        0.82        6.53     12.11 o
   2  11   8        1.70        2.65      7.94 o
  -7  12   8      232.08      188.30     12.35 o
  -6  12   8       68.26       84.39      9.37 o
  -5  12   8       40.47       53.51     10.94 o
  -4  12   8       65.46       64.26      8.42 o
  -3  12   8      118.29      116.72      9.71 o
  -2  12   8      161.12      148.82     10.76 o
  -1  12   8       21.99       27.35      7.06 o
   0  12   8       79.17       73.26      9.59 o
   1  12   8      321.75      329.28     22.42 o
  -6  13   8        0.83        4.07      6.50 o
  -5  13   8       12.23       18.77      5.95 o
  -4  13   8      283.16      259.23     14.60 o
  -3  13   8      107.49       92.07     12.25 o
  -2  13   8       14.16       20.62      7.46 o
  -1  13   8        6.77        5.32      7.31 o
   0  13   8      215.41      212.45     18.32 o
   1  13   8       62.75       49.98      8.28 o
  -5  14   8        4.73        4.27     11.64 o
  -4  14   8       15.81        9.85     10.71 o
  -3  14   8       15.16       11.45      9.04 o
  -2  14   8        5.76       -2.10      8.05 o
  -1  14   8       28.25       17.45      6.76 o
   0  14   8       15.78        5.98      6.23 o
  -4  15   8        1.73        6.56      7.85 o
  -3  15   8       48.89       61.74     11.67 o
  -2  15   8       29.05       22.10      7.29 o
  -9   1   9      107.89      104.05      8.34 o
  -8   1   9       42.80       43.02      6.64 o
  -7   1   9      497.54      517.73     12.04 o
  -6   1   9      242.93      227.04      9.40 o
  -5   1   9      152.26      162.75      8.10 o
  -4   1   9       12.31       12.66      4.63 o
  -3   1   9        1.63       -2.45      4.01 o
  -2   1   9     1586.23     1654.50     27.57 o
  -1   1   9        0.20        5.44      4.49 o
   0   1   9       82.42       89.57      6.12 o
   1   1   9      540.35      569.94     16.74 o
   2   1   9      120.55      136.85     22.09 o
   3   1   9       70.74       77.27     14.18 o
  -9   2   9       16.84       10.66      5.22 o
  -8   2   9       96.73      100.12      7.78 o
  -7   2   9       95.10       85.75      6.36 o
  -6   2   9       51.61       38.49      5.71 o
  -5   2   9      154.73      157.17      7.48 o
  -4   2   9      740.09      761.60     19.57 o
  -3   2   9      502.85      541.82     14.89 o
  -2   2   9      284.19      289.55     13.01 o
  -1   2   9        2.67       -0.77      4.08 o
   0   2   9      349.21      346.78     11.96 o
   1   2   9      117.01      129.39      9.26 o
   2   2   9      104.05       94.27      9.06 o
   3   2   9       29.41       23.78      9.55 o
  -9   3   9        5.70        7.55      5.86 o
  -8   3   9      238.60      235.93     11.09 o
  -7   3   9      408.32      382.30     14.24 o
  -6   3   9       16.86       12.35      4.95 o
  -5   3   9       15.36       12.07      4.81 o
  -4   3   9      499.86      481.13     14.05 o
  -3   3   9       82.55       86.52     12.64 o
  -2   3   9      162.91      178.68     12.45 o
  -1   3   9      181.61      185.99     29.52 o
   0   3   9        0.26        1.39      4.78 o
   1   3   9      288.77      287.92     10.53 o
   2   3   9        6.47        5.08      7.92 o
   3   3   9      164.76      266.28     27.56 o
  -8   4   9        1.57        4.33      5.94 o
  -7   4   9       20.73       19.12      9.13 o
  -6   4   9      500.25      505.65     17.20 o
  -5   4   9        0.02        1.17      6.55 o
  -4   4   9      318.18      336.62     12.75 o
  -3   4   9      252.41      240.07     10.70 o
  -2   4   9      714.47      692.69     19.48 o
  -1   4   9       87.20       82.07      7.48 o
   0   4   9       75.76       94.10      7.02 o
   1   4   9      171.29      170.14      9.38 o
   2   4   9      513.39      523.53     18.80 o
  -8   5   9       35.88       20.88      5.84 o
  -7   5   9       24.17       26.51      5.97 o
  -6   5   9        0.07       -4.33      5.28 o
  -5   5   9       70.41       84.37     11.86 o
  -4   5   9      112.91      105.59      7.85 o
  -3   5   9       36.72       36.18      5.73 o
  -2   5   9        0.98        1.67      5.45 o
  -1   5   9       11.94       11.85      5.19 o
   0   5   9        5.82        7.31      4.51 o
   1   5   9       48.53       46.26      7.28 o
   2   5   9       15.00        7.70      7.70 o
  -8   6   9       90.45      102.94     14.60 o
  -7   6   9       22.30       35.20      6.19 o
  -6   6   9        8.80        7.16      5.82 o
  -5   6   9      140.05      131.34      9.23 o
  -4   6   9     1124.44     1062.24     34.62 o
  -3   6   9        4.51       -0.30      7.30 o
  -2   6   9       60.82       60.58     14.86 o
  -1   6   9      227.65      221.21     12.38 o
   0   6   9      918.21      939.71     26.96 o
   1   6   9      268.99      263.70     11.16 o
   2   6   9       50.95       47.60      7.72 o
  -8   7   9      118.34      121.66      9.89 o
  -7   7   9        7.20        5.70      5.27 o
  -6   7   9      185.26      192.89     11.35 o
  -5   7   9       53.98       54.06      7.14 o
  -4   7   9      117.28      116.79     10.48 o
  -3   7   9      103.02      105.72     13.81 o
  -2   7   9      222.53      255.19     18.05 o
  -1   7   9        0.07       -3.31      7.31 o
   0   7   9        4.41       -0.24      6.12 o
   1   7   9      466.18      510.63     17.83 o
   2   7   9       46.12       39.24     18.13 o
  -7   8   9      101.53      120.20     12.76 o
  -6   8   9      493.93      490.81     27.29 o
  -5   8   9        4.39        8.41      5.94 o
  -4   8   9       31.79       23.67      8.14 o
  -3   8   9      353.98      364.23     19.65 o
  -2   8   9      722.52      643.12     27.03 o
  -1   8   9      561.85      606.25     80.38 o
   0   8   9       28.05       32.78      6.55 o
   1   8   9       41.16       35.58      7.24 o
   2   8   9      722.96      744.52     40.24 o
  -7   9   9      278.45      251.51     15.78 o
  -6   9   9       38.48       33.23      6.79 o
  -5   9   9        5.69        5.68      5.24 o
  -4   9   9       92.23       89.66     10.42 o
  -3   9   9      374.10      373.54     21.87 o
  -2   9   9       33.38       22.08      9.74 o
  -1   9   9        0.27        6.16      6.63 o
   0   9   9       28.87       52.53     18.39 o
   1   9   9      291.18      310.06     15.77 o
  -7  10   9       40.28       48.16      7.18 o
  -6  10   9        5.04        3.25      6.39 o
  -5  10   9       89.13       87.96      9.07 o
  -4  10   9      181.72      186.42     14.74 o
  -3  10   9      394.96      380.18     25.31 o
  -2  10   9      145.67      167.53     14.65 o
  -1  10   9      114.70      107.53      9.82 o
   0  10   9       67.37       70.60      8.62 o
   1  10   9      259.56      253.46     17.62 o
  -6  11   9      232.89      242.08     14.37 o
  -5  11   9      266.49      247.77     13.12 o
  -4  11   9        8.98       17.81      7.13 o
  -3  11   9      251.23      226.85     18.31 o
  -2  11   9      136.80      160.61     15.83 o
  -1  11   9      191.16      203.34     12.54 o
   0  11   9       13.21       10.50      7.18 o
  -5  12   9      424.03      401.92     47.86 o
  -4  12   9      274.54      239.75     14.08 o
  -3  12   9       55.76       56.47     12.90 o
  -2  12   9      107.53      111.19     14.87 o
  -1  12   9      157.58      157.47     12.38 o
  -4  13   9      400.03      346.54     35.43 o
  -3  13   9      186.17      179.35     18.99 o
  -2  13   9        0.02        6.67     10.52 o
  -8   0  10       16.42        1.61      6.34 o
  -7   0  10       24.24       23.18      7.81 o
  -6   0  10      278.96      288.72     16.44 o
  -5   0  10      920.80      999.24     27.14 o
  -4   0  10        6.63       -2.63      7.58 o
  -3   0  10      629.03      625.76     20.59 o
  -2   0  10        8.47        9.06      8.86 o
  -1   0  10      251.43      269.56     15.99 o
   0   0  10       78.47       77.05     14.42 o
   1   0  10      266.02      251.38     19.83 o
  -8   1  10        5.34        2.79      4.76 o
  -7   1  10        0.21        1.35      4.37 o
  -6   1  10        4.83        3.31      4.54 o
  -5   1  10       46.00       58.16      6.00 o
  -4   1  10       93.46       93.33      8.30 o
  -3   1  10      705.58      705.19     16.05 o
  -2   1  10      243.55      251.65     15.76 o
  -1   1  10      148.37      147.08      7.72 o
   0   1  10      721.11      767.40     17.14 o
   1   1  10      220.67      210.12     17.47 o
  -8   2  10      233.12      223.12     16.18 o
  -7   2  10      558.08      582.99     32.53 o
  -6   2  10       13.59        9.92      4.97 o
  -5   2  10      129.56      138.70     12.48 o
  -4   2  10        0.32        3.34      4.12 o
  -3   2  10     1126.30     1136.24     25.26 o
  -2   2  10      145.08      155.03      7.59 o
  -1   2  10       47.06       50.18      6.27 o
   0   2  10      176.14      169.50      9.48 o
   1   2  10      181.14      181.32     16.41 o
  -8   3  10       14.50       15.34      7.89 o
  -7   3  10      177.42      176.54     25.27 o
  -6   3  10      234.17      259.41     19.22 o
  -5   3  10       80.98       78.64      7.79 o
  -4   3  10      325.77      324.94     20.11 o
  -3   3  10        2.63       -1.05      5.13 o
  -2   3  10      806.69      843.82     20.63 o
  -1   3  10       80.71       85.95      8.65 o
   0   3  10        0.18        0.28      6.01 o
   1   3  10       47.15       57.37     12.01 o
  -7   4  10       30.09       40.59      8.19 o
  -6   4  10      377.07      367.86     16.00 o
  -5   4  10      782.46      832.21     41.72 o
  -4   4  10      219.67      233.81     17.28 o
  -3   4  10        2.02        8.86      5.00 o
  -2   4  10        1.01        2.68      5.36 o
  -1   4  10      310.61      323.20     14.92 o
   0   4  10       34.06       26.17      5.63 o
   1   4  10       34.48       12.75     10.62 o
  -7   5  10        0.07        2.98      5.36 o
  -6   5  10       11.31        2.52      8.22 o
  -5   5  10      188.04      200.19     16.44 o
  -4   5  10      159.59      181.65     10.75 o
  -3   5  10       29.83       26.33      6.48 o
  -2   5  10       60.44       56.23      7.08 o
  -1   5  10      548.77      586.06     17.42 o
   0   5  10      455.32      434.75     16.47 o
   1   5  10       68.55       62.32      7.64 o
  -7   6  10       17.25       12.09      6.22 o
  -6   6  10      107.75      119.44     21.84 o
  -5   6  10      164.87      154.00     12.24 o
  -4   6  10      219.62      196.36     15.39 o
  -3   6  10       36.62       49.65      9.70 o
  -2   6  10        0.03        0.68      5.75 o
  -1   6  10       41.07       34.56      8.93 o
   0   6  10        3.20       10.74      9.79 o
  -6   7  10      247.70      272.96     12.29 o
  -5   7  10        0.01       -1.94     10.73 o
  -4   7  10       51.02       53.73     20.38 o
  -3   7  10      161.46      158.57     15.33 o
  -2   7  10      383.11      365.41     15.86 o
  -1   7  10        3.34       -1.51      7.17 o
   0   7  10        0.01        0.23      5.02 o
  -6   8  10       17.46       17.60      5.77 o
  -5   8  10       17.84       12.13      7.28 o
  -4   8  10       73.53       83.65     24.15 o
  -3   8  10      273.19      268.57     13.60 o
  -2   8  10        6.99        5.46      8.69 o
  -1   8  10      311.27      304.71     16.35 o
  -5   9  10      133.91      130.60     12.91 o
  -4   9  10       69.15       69.08      8.91 o
  -3   9  10        0.62        1.00      7.17 o
  -2   9  10       14.67       16.27     12.44 o
  -1   9  10      251.27      192.92     19.34 o
  -4  10  10        0.03       -0.46      7.67 o
  -3  10  10      413.09      424.75     36.53 o
  -2  10  10      186.90      153.55     16.74 o
  -6   1  11        0.07        1.58      4.56 o
  -5   1  11      512.21      524.55     15.67 o
  -4   1  11      223.53      232.29      9.68 o
  -3   1  11      125.71      121.80      7.79 o
  -2   1  11        0.96        2.43      4.57 o
  -1   1  11      733.74      684.54     27.06 o
  -6   2  11       32.00       33.31      7.60 o
  -5   2  11      134.49      104.69      8.63 o
  -4   2  11      351.11      356.14     17.55 o
  -3   2  11       42.70       40.59      5.48 o
  -2   2  11       29.60       29.33      6.89 o
  -1   2  11        2.37        4.40      5.37 o
  -6   3  11        0.15       -2.87      6.39 o
  -5   3  11      221.11      176.67     11.71 o
  -4   3  11      159.56      169.18     10.22 o
  -3   3  11      114.61      127.97      8.71 o
  -2   3  11       16.32        5.94      7.07 o
  -5   4  11      340.35      314.46     16.64 o
  -4   4  11      441.14      378.92     19.46 o
  -3   4  11        5.81        9.32      5.25 o
  -2   4  11      544.69      536.72     25.48 o
  -5   5  11        0.13       -4.70     10.24 o
  -4   5  11        0.94        2.52     11.29 o
  -3   5  11       46.38       56.89     10.16 o
  -2   5  11        6.06        8.01      5.18 o
  -4   6  11      733.35      698.00     38.22 o
  -3   6  11       25.42       13.57      7.53 o
 
